# Supplementary material for: Triple the fun: tris(ferrocenyl)arene-based gold(i) complexes for redox-switchable catalysis
Source: Chem Sci. 2020 Aug 3;11(39):10657–68. doi: 10.1039/d0sc03604h (PMC8162263; doi:10.1039/d0sc03604h)
Supplement: SC-011-D0SC03604H-s002 [file SC-011-D0SC03604H-s002.cif]

# Electronic Supplementary Material (ESI) for Chemical Science.
# This journal is © The Royal Society of Chemistry 2020

####################################################################### 
# 
# This file contains crystal structure data downloaded from the 
# Cambridge Structural Database (CSD) hosted by the Cambridge 
# Crystallographic Data Centre (CCDC).
# 
# Full information about CCDC data access policies and citation 
# guidelines are available at http://www.ccdc.cam.ac.uk/access/V1 
# 
# Audit and citation data items may have been added by the CCDC. 
# Please retain this information to preserve the provenance of 
# this file and to allow appropriate attribution of the data. 
# 
#######################################################################

data_x2198
_database_code_depnum_ccdc_archive 'CCDC 1990272'
loop_
_audit_author_name
_audit_author_address
'Peter Coburger'
;Regensburg University
Germany
;
_audit_update_record             
;
2020-03-13 deposited with the CCDC.	2020-08-03 downloaded from the CCDC.
;

_audit_creation_method           SHELXL-97
_chemical_name_systematic        
;
 ?
;
_chemical_name_common            ?
_chemical_melting_point          ?
_chemical_formula_moiety         ?
_chemical_formula_sum            'C36 H27 Br3 Fe3'
_chemical_formula_weight         866.86

loop_
_atom_type_symbol
_atom_type_description
_atom_type_scat_dispersion_real
_atom_type_scat_dispersion_imag
_atom_type_scat_source
C C 0.0033 0.0016 'International Tables Vol C Tables 4.2.6.8 and 6.1.1.4'
H H 0.0000 0.0000 'International Tables Vol C Tables 4.2.6.8 and 6.1.1.4'
Fe Fe 0.3463 0.8444 'International Tables Vol C Tables 4.2.6.8 and 6.1.1.4'
Br Br -0.2901 2.4595 'International Tables Vol C Tables 4.2.6.8 and 6.1.1.4'

_symmetry_cell_setting           monoclinic
_symmetry_space_group_name_H-M   P21/c

loop_
_symmetry_equiv_pos_as_xyz
'x, y, z'
'-x, y+1/2, -z+1/2'
'-x, -y, -z'
'x, -y-1/2, z-1/2'

_cell_length_a                   12.562(5)
_cell_length_b                   10.663(5)
_cell_length_c                   21.857(5)
_cell_angle_alpha                90.000(5)
_cell_angle_beta                 93.762(5)
_cell_angle_gamma                90.000(5)
_cell_volume                     2921.4(19)
_cell_formula_units_Z            4
_cell_measurement_temperature    130(2)
_cell_measurement_reflns_used    ?
_cell_measurement_theta_min      ?
_cell_measurement_theta_max      ?

_exptl_crystal_description       plate
_exptl_crystal_colour            'clear intense orange'
_exptl_crystal_size_max          0.4000
_exptl_crystal_size_mid          0.3000
_exptl_crystal_size_min          0.0400
_exptl_crystal_density_meas      ?
_exptl_crystal_density_diffrn    1.971
_exptl_crystal_density_method    'not measured'
_exptl_crystal_F_000             1704
_exptl_absorpt_coefficient_mu    5.600
_exptl_absorpt_correction_type   ?
_exptl_absorpt_correction_T_min  ?
_exptl_absorpt_correction_T_max  ?
_exptl_absorpt_process_details   ?

_exptl_special_details           
;
 ?
;

_diffrn_ambient_temperature      130(2)
_diffrn_radiation_wavelength     0.71073
_diffrn_radiation_type           MoK\a
_diffrn_radiation_source         'fine-focus sealed tube'
_diffrn_radiation_monochromator  graphite
_diffrn_measurement_device_type  ?
_diffrn_measurement_method       ?
_diffrn_detector_area_resol_mean ?
_diffrn_standards_number         ?
_diffrn_standards_interval_count ?
_diffrn_standards_interval_time  ?
_diffrn_standards_decay_%        ?
_diffrn_reflns_number            16249
_diffrn_reflns_av_R_equivalents  0.0562
_diffrn_reflns_av_sigmaI/netI    0.0551
_diffrn_reflns_limit_h_min       -15
_diffrn_reflns_limit_h_max       14
_diffrn_reflns_limit_k_min       -12
_diffrn_reflns_limit_k_max       12
_diffrn_reflns_limit_l_min       -26
_diffrn_reflns_limit_l_max       14
_diffrn_reflns_theta_min         2.39
_diffrn_reflns_theta_max         25.35
_reflns_number_total             5339
_reflns_number_gt                4218
_reflns_threshold_expression     >2\s(I)

_computing_data_collection       ?
_computing_cell_refinement       ?
_computing_data_reduction        ?
_computing_structure_solution    ?
_computing_structure_refinement  'SHELXL-97 (Sheldrick, 2008)'
_computing_molecular_graphics    ?
_computing_publication_material  ?

_refine_special_details          
;
 Refinement of F^2^ against ALL reflections.  The weighted R-factor wR and
 goodness of fit S are based on F^2^, conventional R-factors R are based
 on F, with F set to zero for negative F^2^. The threshold expression of
 F^2^ > 2\s(F^2^) is used only for calculating R-factors(gt) etc. and is
 not relevant to the choice of reflections for refinement.  R-factors based
 on F^2^ are statistically about twice as large as those based on F, and R-
 factors based on ALL data will be even larger.
;

_refine_ls_structure_factor_coef Fsqd
_refine_ls_matrix_type           full
_refine_ls_weighting_scheme      calc
_refine_ls_weighting_details     
'calc w=1/[\s^2^(Fo^2^)+(0.0722P)^2^+18.4222P] where P=(Fo^2^+2Fc^2^)/3'
_atom_sites_solution_primary     direct
_atom_sites_solution_secondary   difmap
_atom_sites_solution_hydrogens   geom
_refine_ls_hydrogen_treatment    mixed
_refine_ls_extinction_method     none
_refine_ls_extinction_coef       ?
_refine_ls_number_reflns         5339
_refine_ls_number_parameters     379
_refine_ls_number_restraints     83
_refine_ls_R_factor_all          0.0737
_refine_ls_R_factor_gt           0.0550
_refine_ls_wR_factor_ref         0.1544
_refine_ls_wR_factor_gt          0.1371
_refine_ls_goodness_of_fit_ref   1.034
_refine_ls_restrained_S_all      1.034
_refine_ls_shift/su_max          0.001
_refine_ls_shift/su_mean         0.000

loop_
_atom_site_label
_atom_site_type_symbol
_atom_site_fract_x
_atom_site_fract_y
_atom_site_fract_z
_atom_site_U_iso_or_equiv
_atom_site_adp_type
_atom_site_occupancy
_atom_site_symmetry_multiplicity
_atom_site_calc_flag
_atom_site_refinement_flags
_atom_site_disorder_assembly
_atom_site_disorder_group
C1 C 0.7032(5) 0.0754(6) 1.1451(3) 0.0203(13) Uani 1 1 d . . .
C2 C 0.6000(5) 0.0746(5) 1.1662(3) 0.0166(12) Uani 1 1 d . . .
H2 H 0.5447 0.1198 1.1443 0.020 Uiso 1 1 calc R . .
C3 C 0.5778(5) 0.0093(5) 1.2182(3) 0.0165(12) Uani 1 1 d . . .
C4 C 0.6602(5) -0.0541(5) 1.2518(3) 0.0163(12) Uani 1 1 d . . .
H4 H 0.6459 -0.0964 1.2886 0.020 Uiso 1 1 calc R . .
C5 C 0.7631(5) -0.0553(5) 1.2313(3) 0.0165(12) Uani 1 1 d . . .
C6 C 0.7830(5) 0.0093(5) 1.1783(3) 0.0175(13) Uani 1 1 d . . .
H6 H 0.8530 0.0084 1.1643 0.021 Uiso 1 1 calc R . .
C7 C 0.7260(5) 0.1444(6) 1.0890(3) 0.0229(13) Uani 1 1 d U . .
C8 C 0.6520(6) 0.2116(6) 1.0485(3) 0.0298(14) Uani 1 1 d U . .
H8 H 0.5775 0.2183 1.0529 0.036 Uiso 1 1 calc R . .
C9 C 0.7075(6) 0.2665(7) 1.0008(3) 0.0321(15) Uani 1 1 d U . .
H9 H 0.6767 0.3163 0.9682 0.039 Uiso 1 1 calc R . .
C10 C 0.8143(6) 0.2351(7) 1.0099(3) 0.0342(15) Uani 1 1 d U . .
H10 H 0.8696 0.2592 0.9847 0.041 Uiso 1 1 calc R . .
C11 C 0.8269(6) 0.1596(7) 1.0643(3) 0.0323(15) Uani 1 1 d U . .
H11 H 0.8923 0.1254 1.0811 0.039 Uiso 1 1 calc R . .
C12 C 0.7749(9) -0.0966(7) 0.9852(4) 0.056(2) Uani 1 1 d U . .
C13 C 0.6671(8) -0.1013(7) 0.9980(4) 0.0495(18) Uani 1 1 d U . .
H13 H 0.6379 -0.1461 1.0306 0.059 Uiso 1 1 calc R . .
C14 C 0.6089(9) -0.0257(8) 0.9527(4) 0.0532(19) Uani 1 1 d U . .
H14 H 0.5342 -0.0105 0.9499 0.064 Uiso 1 1 calc R . .
C15 C 0.6846(9) 0.0218(8) 0.9131(4) 0.053(2) Uani 1 1 d U . .
H15 H 0.6683 0.0745 0.8787 0.064 Uiso 1 1 calc R . .
C16 C 0.7857(10) -0.0204(8) 0.9321(4) 0.058(2) Uani 1 1 d U . .
H16 H 0.8501 -0.0021 0.9134 0.070 Uiso 1 1 calc R . .
C17 C 0.4667(5) -0.0040(5) 1.2369(3) 0.0166(12) Uani 1 1 d . . .
C18 C 0.3805(5) 0.0830(6) 1.2276(3) 0.0173(12) Uani 1 1 d . . .
H18 H 0.3841 0.1627 1.2084 0.021 Uiso 1 1 calc R . .
C19 C 0.2888(5) 0.0297(6) 1.2519(3) 0.0232(14) Uani 1 1 d . . .
H19 H 0.2204 0.0678 1.2516 0.028 Uiso 1 1 calc R . .
C20 C 0.3161(5) -0.0891(6) 1.2763(3) 0.0237(14) Uani 1 1 d . . .
H20 H 0.2696 -0.1447 1.2956 0.028 Uiso 1 1 calc R . .
C21 C 0.4260(5) -0.1113(5) 1.2671(3) 0.0193(13) Uani 1 1 d . . .
H21 H 0.4652 -0.1845 1.2789 0.023 Uiso 1 1 calc R . .
C22 C 0.4989(5) 0.0255(6) 1.3989(3) 0.0250(14) Uani 1 1 d . . .
C23 C 0.5302(6) 0.1371(6) 1.3682(3) 0.0268(15) Uani 1 1 d . . .
H23 H 0.5988 0.1561 1.3548 0.032 Uiso 1 1 calc R . .
C24 C 0.4369(6) 0.2137(6) 1.3620(3) 0.0311(16) Uani 1 1 d . . .
H24 H 0.4328 0.2941 1.3433 0.037 Uiso 1 1 calc R . .
C25 C 0.3520(6) 0.1511(6) 1.3879(3) 0.0271(15) Uani 1 1 d . . .
H25 H 0.2812 0.1816 1.3895 0.033 Uiso 1 1 calc R . .
C26 C 0.3909(5) 0.0343(6) 1.4112(3) 0.0246(14) Uani 1 1 d . . .
H26 H 0.3510 -0.0269 1.4315 0.029 Uiso 1 1 calc R . .
C27 C 0.8473(5) -0.1290(6) 1.2657(3) 0.0187(13) Uani 1 1 d . . .
C28 C 0.8349(5) -0.2058(6) 1.3175(3) 0.0229(14) Uani 1 1 d . . .
H28 H 0.7707 -0.2162 1.3376 0.028 Uiso 1 1 calc R . .
C29 C 0.9339(5) -0.2651(6) 1.3347(3) 0.0242(14) Uani 1 1 d . . .
H29 H 0.9470 -0.3224 1.3676 0.029 Uiso 1 1 calc R . .
C30 C 1.0092(5) -0.2234(6) 1.2940(3) 0.0234(14) Uani 1 1 d . . .
H30 H 1.0821 -0.2474 1.2950 0.028 Uiso 1 1 calc R . .
C31 C 0.9571(5) -0.1392(6) 1.2515(3) 0.0234(14) Uani 1 1 d . . .
H31 H 0.9893 -0.0969 1.2192 0.028 Uiso 1 1 calc R . .
C32 C 0.9190(5) 0.1032(6) 1.3635(3) 0.0232(14) Uani 1 1 d . . .
C33 C 0.9002(6) 0.0206(7) 1.4125(3) 0.0311(16) Uani 1 1 d . . .
H33 H 0.8347 0.0096 1.4312 0.037 Uiso 1 1 calc R . .
C34 C 0.9974(7) -0.0422(7) 1.4280(3) 0.0376(19) Uani 1 1 d . . .
H34 H 1.0090 -0.1033 1.4594 0.045 Uiso 1 1 calc R . .
C35 C 1.0747(6) 0.0017(7) 1.3887(4) 0.0381(19) Uani 1 1 d . . .
H35 H 1.1467 -0.0256 1.3893 0.046 Uiso 1 1 calc R . .
C36 C 1.0274(5) 0.0928(6) 1.3482(4) 0.0288(16) Uani 1 1 d . . .
H36 H 1.0610 0.1378 1.3173 0.035 Uiso 1 1 calc R . .
Fe1 Fe 0.72541(7) 0.07742(8) 1.00055(4) 0.0191(2) Uani 1 1 d . . .
Fe2 Fe 0.94903(7) -0.07560(8) 1.33904(4) 0.0165(2) Uani 1 1 d . . .
Fe3 Fe 0.40899(7) 0.04615(8) 1.31919(4) 0.0163(2) Uani 1 1 d . . .
Br1 Br 0.88579(13) -0.18465(13) 1.02952(8) 0.1174(7) Uani 1 1 d U . .
Br2 Br 0.81934(5) 0.21834(6) 1.32883(3) 0.0309(2) Uani 1 1 d . . .
Br3 Br 0.59439(5) -0.10543(7) 1.42264(3) 0.0324(2) Uani 1 1 d . . .

loop_
_atom_site_aniso_label
_atom_site_aniso_U_11
_atom_site_aniso_U_22
_atom_site_aniso_U_33
_atom_site_aniso_U_23
_atom_site_aniso_U_13
_atom_site_aniso_U_12
C1 0.024(3) 0.016(3) 0.021(3) -0.005(3) -0.001(3) -0.005(2)
C2 0.019(3) 0.010(3) 0.019(3) -0.002(2) -0.006(2) 0.000(2)
C3 0.021(3) 0.013(3) 0.015(3) -0.005(2) 0.000(2) 0.001(2)
C4 0.018(3) 0.012(3) 0.018(3) -0.001(2) 0.000(2) 0.000(2)
C5 0.019(3) 0.013(3) 0.017(3) -0.006(2) -0.004(2) 0.001(2)
C6 0.019(3) 0.018(3) 0.016(3) -0.008(2) 0.002(2) 0.001(2)
C7 0.028(3) 0.019(3) 0.021(3) 0.000(2) -0.004(2) -0.005(2)
C8 0.036(3) 0.023(3) 0.030(3) 0.005(3) 0.002(3) 0.009(3)
C9 0.049(4) 0.025(3) 0.022(3) 0.004(3) 0.000(3) -0.001(3)
C10 0.041(3) 0.039(4) 0.022(3) 0.004(3) -0.004(3) -0.025(3)
C11 0.026(3) 0.044(4) 0.025(3) 0.015(3) -0.004(3) -0.019(3)
C12 0.104(5) 0.023(4) 0.046(4) -0.001(3) 0.034(4) 0.010(4)
C13 0.094(5) 0.025(4) 0.030(4) -0.005(3) 0.014(4) -0.016(4)
C14 0.089(5) 0.042(4) 0.027(4) -0.004(3) -0.006(4) -0.032(4)
C15 0.101(5) 0.037(4) 0.022(4) -0.010(3) 0.006(4) -0.024(4)
C16 0.108(5) 0.028(4) 0.044(4) -0.006(3) 0.041(4) 0.003(4)
C17 0.019(3) 0.013(3) 0.017(3) -0.003(2) -0.007(2) -0.002(2)
C18 0.022(3) 0.017(3) 0.012(3) -0.002(2) -0.005(2) 0.003(2)
C19 0.015(3) 0.030(4) 0.024(4) -0.005(3) -0.006(3) 0.004(3)
C20 0.023(3) 0.023(3) 0.026(4) 0.000(3) 0.000(3) -0.003(3)
C21 0.018(3) 0.010(3) 0.029(4) 0.001(3) -0.006(3) 0.002(2)
C22 0.027(3) 0.022(3) 0.025(4) 0.002(3) -0.011(3) -0.002(3)
C23 0.033(4) 0.029(4) 0.018(3) -0.003(3) -0.001(3) -0.011(3)
C24 0.049(4) 0.019(3) 0.024(4) -0.003(3) -0.009(3) -0.002(3)
C25 0.039(4) 0.028(4) 0.015(3) -0.007(3) 0.002(3) 0.005(3)
C26 0.029(4) 0.025(4) 0.019(3) 0.001(3) 0.002(3) -0.003(3)
C27 0.019(3) 0.014(3) 0.022(3) -0.007(3) -0.002(3) -0.001(2)
C28 0.023(3) 0.020(3) 0.025(4) 0.001(3) -0.003(3) 0.000(3)
C29 0.025(3) 0.019(3) 0.027(4) 0.004(3) -0.012(3) 0.003(3)
C30 0.023(3) 0.024(3) 0.023(4) -0.001(3) -0.004(3) 0.009(3)
C31 0.027(3) 0.023(3) 0.021(3) -0.001(3) -0.001(3) 0.004(3)
C32 0.025(3) 0.017(3) 0.027(4) -0.001(3) -0.001(3) 0.001(3)
C33 0.047(4) 0.027(4) 0.020(4) -0.007(3) 0.004(3) 0.003(3)
C34 0.061(5) 0.025(4) 0.024(4) -0.009(3) -0.017(4) 0.005(4)
C35 0.030(4) 0.028(4) 0.053(5) -0.013(4) -0.025(4) 0.008(3)
C36 0.021(3) 0.025(4) 0.040(4) -0.005(3) -0.006(3) -0.005(3)
Fe1 0.0248(5) 0.0148(5) 0.0177(5) -0.0005(4) 0.0015(4) -0.0025(3)
Fe2 0.0167(4) 0.0144(4) 0.0179(5) -0.0005(4) -0.0036(4) 0.0015(3)
Fe3 0.0176(4) 0.0137(4) 0.0172(5) -0.0009(3) -0.0019(3) -0.0016(3)
Br1 0.1319(12) 0.0834(9) 0.1473(14) 0.0634(9) 0.0880(11) 0.0820(9)
Br2 0.0298(4) 0.0246(4) 0.0386(4) 0.0021(3) 0.0042(3) 0.0053(3)
Br3 0.0271(4) 0.0398(4) 0.0295(4) 0.0084(3) -0.0038(3) 0.0032(3)

_geom_special_details            
;
 All s.u.'s (except the s.u. in the dihedral angle between two l.s. planes)
 are estimated using the full covariance matrix.  The cell s.u.'s are taken
 into account individually in the estimation of s.u.'s in distances, angles
 and torsion angles; correlations between s.u.'s in cell parameters are only
 used when they are defined by crystal symmetry.  An approximate (isotropic)
 treatment of cell s.u.'s is used for estimating s.u.'s involving l.s. planes.
;

loop_
_geom_bond_atom_site_label_1
_geom_bond_atom_site_label_2
_geom_bond_distance
_geom_bond_site_symmetry_2
_geom_bond_publ_flag
C1 C6 1.391(9) . ?
C1 C2 1.404(8) . ?
C1 C7 1.474(9) . ?
C2 C3 1.377(9) . ?
C2 H2 0.9500 . ?
C3 C4 1.403(9) . ?
C3 C17 1.486(8) . ?
C4 C5 1.394(8) . ?
C4 H4 0.9500 . ?
C5 C6 1.385(9) . ?
C5 C27 1.482(9) . ?
C6 H6 0.9500 . ?
C7 C11 1.419(9) . ?
C7 C8 1.432(10) . ?
C7 Fe1 2.060(7) . ?
C8 C9 1.419(10) . ?
C8 Fe1 2.030(7) . ?
C8 H8 0.9500 . ?
C9 C10 1.386(11) . ?
C9 Fe1 2.029(7) . ?
C9 H9 0.9500 . ?
C10 C11 1.435(10) . ?
C10 Fe1 2.021(7) . ?
C10 H10 0.9500 . ?
C11 Fe1 2.025(7) . ?
C11 H11 0.9500 . ?
C12 C13 1.402(14) . ?
C12 C16 1.431(12) . ?
C12 Br1 1.893(11) . ?
C12 Fe1 1.992(8) . ?
C13 C14 1.439(14) . ?
C13 Fe1 2.041(8) . ?
C13 H13 0.9500 . ?
C14 C15 1.420(12) . ?
C14 Fe1 2.060(9) . ?
C14 H14 0.9500 . ?
C15 C16 1.385(15) . ?
C15 Fe1 2.035(8) . ?
C15 H15 0.9500 . ?
C16 Fe1 2.012(8) . ?
C16 H16 0.9500 . ?
C17 C18 1.430(8) . ?
C17 C21 1.431(8) . ?
C17 Fe3 2.054(6) . ?
C18 C19 1.418(9) . ?
C18 Fe3 2.048(6) . ?
C18 H18 0.9500 . ?
C19 C20 1.409(9) . ?
C19 Fe3 2.045(6) . ?
C19 H19 0.9500 . ?
C20 C21 1.427(9) . ?
C20 Fe3 2.043(7) . ?
C20 H20 0.9500 . ?
C21 Fe3 2.047(6) . ?
C21 H21 0.9500 . ?
C22 C26 1.405(9) . ?
C22 C23 1.433(9) . ?
C22 Br3 1.891(7) . ?
C22 Fe3 2.025(7) . ?
C23 C24 1.428(10) . ?
C23 Fe3 2.047(7) . ?
C23 H23 0.9500 . ?
C24 C25 1.409(10) . ?
C24 Fe3 2.036(7) . ?
C24 H24 0.9500 . ?
C25 C26 1.420(10) . ?
C25 Fe3 2.040(6) . ?
C25 H25 0.9500 . ?
C26 Fe3 2.043(7) . ?
C26 H26 0.9500 . ?
C27 C28 1.413(9) . ?
C27 C31 1.438(9) . ?
C27 Fe2 2.063(6) . ?
C28 C29 1.424(9) . ?
C28 Fe2 2.029(6) . ?
C28 H28 0.9500 . ?
C29 C30 1.411(9) . ?
C29 Fe2 2.031(7) . ?
C29 H29 0.9500 . ?
C30 C31 1.421(9) . ?
C30 Fe2 2.030(6) . ?
C30 H30 0.9500 . ?
C31 Fe2 2.039(7) . ?
C31 H31 0.9500 . ?
C32 C33 1.418(10) . ?
C32 C36 1.428(9) . ?
C32 Br2 1.877(7) . ?
C32 Fe2 2.023(6) . ?
C33 C34 1.416(11) . ?
C33 Fe2 2.033(7) . ?
C33 H33 0.9500 . ?
C34 C35 1.418(12) . ?
C34 Fe2 2.031(7) . ?
C34 H34 0.9500 . ?
C35 C36 1.418(11) . ?
C35 Fe2 2.030(7) . ?
C35 H35 0.9500 . ?
C36 Fe2 2.052(7) . ?
C36 H36 0.9500 . ?

loop_
_geom_angle_atom_site_label_1
_geom_angle_atom_site_label_2
_geom_angle_atom_site_label_3
_geom_angle
_geom_angle_site_symmetry_1
_geom_angle_site_symmetry_3
_geom_angle_publ_flag
C6 C1 C2 118.3(6) . . ?
C6 C1 C7 121.0(6) . . ?
C2 C1 C7 120.7(6) . . ?
C3 C2 C1 121.1(6) . . ?
C3 C2 H2 119.4 . . ?
C1 C2 H2 119.4 . . ?
C2 C3 C4 119.5(5) . . ?
C2 C3 C17 121.4(6) . . ?
C4 C3 C17 119.0(5) . . ?
C5 C4 C3 120.3(6) . . ?
C5 C4 H4 119.8 . . ?
C3 C4 H4 119.8 . . ?
C6 C5 C4 119.1(6) . . ?
C6 C5 C27 121.7(5) . . ?
C4 C5 C27 119.2(6) . . ?
C5 C6 C1 121.7(5) . . ?
C5 C6 H6 119.2 . . ?
C1 C6 H6 119.2 . . ?
C11 C7 C8 105.5(6) . . ?
C11 C7 C1 126.9(6) . . ?
C8 C7 C1 127.6(6) . . ?
C11 C7 Fe1 68.4(4) . . ?
C8 C7 Fe1 68.4(4) . . ?
C1 C7 Fe1 128.2(4) . . ?
C9 C8 C7 109.3(6) . . ?
C9 C8 Fe1 69.5(4) . . ?
C7 C8 Fe1 70.6(4) . . ?
C9 C8 H8 125.3 . . ?
C7 C8 H8 125.3 . . ?
Fe1 C8 H8 126.1 . . ?
C10 C9 C8 108.1(6) . . ?
C10 C9 Fe1 69.7(4) . . ?
C8 C9 Fe1 69.6(4) . . ?
C10 C9 H9 125.9 . . ?
C8 C9 H9 125.9 . . ?
Fe1 C9 H9 126.4 . . ?
C9 C10 C11 108.0(6) . . ?
C9 C10 Fe1 70.3(4) . . ?
C11 C10 Fe1 69.4(4) . . ?
C9 C10 H10 126.0 . . ?
C11 C10 H10 126.0 . . ?
Fe1 C10 H10 125.9 . . ?
C7 C11 C10 109.0(7) . . ?
C7 C11 Fe1 71.0(4) . . ?
C10 C11 Fe1 69.1(4) . . ?
C7 C11 H11 125.5 . . ?
C10 C11 H11 125.5 . . ?
Fe1 C11 H11 126.0 . . ?
C13 C12 C16 109.1(10) . . ?
C13 C12 Br1 124.6(7) . . ?
C16 C12 Br1 126.2(8) . . ?
C13 C12 Fe1 71.5(5) . . ?
C16 C12 Fe1 69.8(5) . . ?
Br1 C12 Fe1 127.1(6) . . ?
C12 C13 C14 107.2(8) . . ?
C12 C13 Fe1 67.8(5) . . ?
C14 C13 Fe1 70.2(5) . . ?
C12 C13 H13 126.4 . . ?
C14 C13 H13 126.4 . . ?
Fe1 C13 H13 127.2 . . ?
C15 C14 C13 106.8(9) . . ?
C15 C14 Fe1 68.7(5) . . ?
C13 C14 Fe1 68.8(5) . . ?
C15 C14 H14 126.6 . . ?
C13 C14 H14 126.6 . . ?
Fe1 C14 H14 127.4 . . ?
C16 C15 C14 109.8(9) . . ?
C16 C15 Fe1 69.1(5) . . ?
C14 C15 Fe1 70.7(5) . . ?
C16 C15 H15 125.1 . . ?
C14 C15 H15 125.1 . . ?
Fe1 C15 H15 126.7 . . ?
C15 C16 C12 107.0(9) . . ?
C15 C16 Fe1 70.8(5) . . ?
C12 C16 Fe1 68.3(5) . . ?
C15 C16 H16 126.5 . . ?
C12 C16 H16 126.5 . . ?
Fe1 C16 H16 125.9 . . ?
C18 C17 C21 107.1(5) . . ?
C18 C17 C3 127.9(5) . . ?
C21 C17 C3 125.0(5) . . ?
C18 C17 Fe3 69.4(3) . . ?
C21 C17 Fe3 69.3(4) . . ?
C3 C17 Fe3 127.4(4) . . ?
C19 C18 C17 108.2(5) . . ?
C19 C18 Fe3 69.6(4) . . ?
C17 C18 Fe3 69.8(3) . . ?
C19 C18 H18 125.9 . . ?
C17 C18 H18 125.9 . . ?
Fe3 C18 H18 126.3 . . ?
C20 C19 C18 108.6(5) . . ?
C20 C19 Fe3 69.7(4) . . ?
C18 C19 Fe3 69.8(4) . . ?
C20 C19 H19 125.7 . . ?
C18 C19 H19 125.7 . . ?
Fe3 C19 H19 126.3 . . ?
C19 C20 C21 108.0(6) . . ?
C19 C20 Fe3 69.9(4) . . ?
C21 C20 Fe3 69.7(4) . . ?
C19 C20 H20 126.0 . . ?
C21 C20 H20 126.0 . . ?
Fe3 C20 H20 125.9 . . ?
C20 C21 C17 108.1(5) . . ?
C20 C21 Fe3 69.4(4) . . ?
C17 C21 Fe3 69.8(3) . . ?
C20 C21 H21 125.9 . . ?
C17 C21 H21 125.9 . . ?
Fe3 C21 H21 126.4 . . ?
C26 C22 C23 109.4(6) . . ?
C26 C22 Br3 126.9(5) . . ?
C23 C22 Br3 123.6(5) . . ?
C26 C22 Fe3 70.5(4) . . ?
C23 C22 Fe3 70.2(4) . . ?
Br3 C22 Fe3 128.7(4) . . ?
C24 C23 C22 105.7(6) . . ?
C24 C23 Fe3 69.1(4) . . ?
C22 C23 Fe3 68.6(4) . . ?
C24 C23 H23 127.1 . . ?
C22 C23 H23 127.1 . . ?
Fe3 C23 H23 126.7 . . ?
C25 C24 C23 109.2(6) . . ?
C25 C24 Fe3 69.9(4) . . ?
C23 C24 Fe3 70.0(4) . . ?
C25 C24 H24 125.4 . . ?
C23 C24 H24 125.4 . . ?
Fe3 C24 H24 126.3 . . ?
C24 C25 C26 108.0(6) . . ?
C24 C25 Fe3 69.6(4) . . ?
C26 C25 Fe3 69.8(4) . . ?
C24 C25 H25 126.0 . . ?
C26 C25 H25 126.0 . . ?
Fe3 C25 H25 126.2 . . ?
C22 C26 C25 107.7(6) . . ?
C22 C26 Fe3 69.1(4) . . ?
C25 C26 Fe3 69.5(4) . . ?
C22 C26 H26 126.2 . . ?
C25 C26 H26 126.2 . . ?
Fe3 C26 H26 126.8 . . ?
C28 C27 C31 106.7(6) . . ?
C28 C27 C5 126.9(5) . . ?
C31 C27 C5 126.4(6) . . ?
C28 C27 Fe2 68.5(4) . . ?
C31 C27 Fe2 68.6(4) . . ?
C5 C27 Fe2 129.3(4) . . ?
C27 C28 C29 109.1(6) . . ?
C27 C28 Fe2 71.1(4) . . ?
C29 C28 Fe2 69.5(4) . . ?
C27 C28 H28 125.4 . . ?
C29 C28 H28 125.4 . . ?
Fe2 C28 H28 125.5 . . ?
C30 C29 C28 107.7(6) . . ?
C30 C29 Fe2 69.6(4) . . ?
C28 C29 Fe2 69.4(4) . . ?
C30 C29 H29 126.1 . . ?
C28 C29 H29 126.1 . . ?
Fe2 C29 H29 126.4 . . ?
C29 C30 C31 108.2(6) . . ?
C29 C30 Fe2 69.7(4) . . ?
C31 C30 Fe2 69.9(4) . . ?
C29 C30 H30 125.9 . . ?
C31 C30 H30 125.9 . . ?
Fe2 C30 H30 126.0 . . ?
C30 C31 C27 108.3(6) . . ?
C30 C31 Fe2 69.2(4) . . ?
C27 C31 Fe2 70.4(4) . . ?
C30 C31 H31 125.9 . . ?
C27 C31 H31 125.9 . . ?
Fe2 C31 H31 126.1 . . ?
C33 C32 C36 109.7(6) . . ?
C33 C32 Br2 124.8(5) . . ?
C36 C32 Br2 125.3(5) . . ?
C33 C32 Fe2 69.9(4) . . ?
C36 C32 Fe2 70.6(4) . . ?
Br2 C32 Fe2 129.9(4) . . ?
C34 C33 C32 106.9(7) . . ?
C34 C33 Fe2 69.5(4) . . ?
C32 C33 Fe2 69.1(4) . . ?
C34 C33 H33 126.5 . . ?
C32 C33 H33 126.5 . . ?
Fe2 C33 H33 126.4 . . ?
C33 C34 C35 108.2(7) . . ?
C33 C34 Fe2 69.7(4) . . ?
C35 C34 Fe2 69.6(4) . . ?
C33 C34 H34 125.9 . . ?
C35 C34 H34 125.9 . . ?
Fe2 C34 H34 126.4 . . ?
C36 C35 C34 109.3(7) . . ?
C36 C35 Fe2 70.5(4) . . ?
C34 C35 Fe2 69.6(4) . . ?
C36 C35 H35 125.4 . . ?
C34 C35 H35 125.4 . . ?
Fe2 C35 H35 126.2 . . ?
C35 C36 C32 105.9(7) . . ?
C35 C36 Fe2 68.9(4) . . ?
C32 C36 Fe2 68.4(4) . . ?
C35 C36 H36 127.0 . . ?
C32 C36 H36 127.0 . . ?
Fe2 C36 H36 127.2 . . ?
C12 Fe1 C16 41.9(3) . . ?
C12 Fe1 C10 128.0(4) . . ?
C16 Fe1 C10 105.9(4) . . ?
C12 Fe1 C11 109.2(4) . . ?
C16 Fe1 C11 119.0(4) . . ?
C10 Fe1 C11 41.5(3) . . ?
C12 Fe1 C9 164.1(3) . . ?
C16 Fe1 C9 124.3(3) . . ?
C10 Fe1 C9 40.0(3) . . ?
C11 Fe1 C9 68.5(3) . . ?
C12 Fe1 C8 154.2(3) . . ?
C16 Fe1 C8 162.7(3) . . ?
C10 Fe1 C8 68.2(3) . . ?
C11 Fe1 C8 68.1(3) . . ?
C9 Fe1 C8 40.9(3) . . ?
C12 Fe1 C15 68.4(4) . . ?
C16 Fe1 C15 40.0(4) . . ?
C10 Fe1 C15 116.2(3) . . ?
C11 Fe1 C15 151.8(3) . . ?
C9 Fe1 C15 105.7(3) . . ?
C8 Fe1 C15 126.5(4) . . ?
C12 Fe1 C13 40.7(4) . . ?
C16 Fe1 C13 69.4(4) . . ?
C10 Fe1 C13 167.0(4) . . ?
C11 Fe1 C13 129.1(3) . . ?
C9 Fe1 C13 152.6(4) . . ?
C8 Fe1 C13 119.8(3) . . ?
C15 Fe1 C13 68.6(3) . . ?
C12 Fe1 C7 119.9(3) . . ?
C16 Fe1 C7 154.0(4) . . ?
C10 Fe1 C7 69.4(3) . . ?
C11 Fe1 C7 40.6(3) . . ?
C9 Fe1 C7 69.3(3) . . ?
C8 Fe1 C7 41.0(3) . . ?
C15 Fe1 C7 165.4(4) . . ?
C13 Fe1 C7 109.2(3) . . ?
C12 Fe1 C14 68.7(5) . . ?
C16 Fe1 C14 68.6(4) . . ?
C10 Fe1 C14 149.9(3) . . ?
C11 Fe1 C14 167.0(3) . . ?
C9 Fe1 C14 117.1(4) . . ?
C8 Fe1 C14 107.9(4) . . ?
C15 Fe1 C14 40.6(3) . . ?
C13 Fe1 C14 41.1(4) . . ?
C7 Fe1 C14 128.3(3) . . ?
C32 Fe2 C28 124.4(3) . . ?
C32 Fe2 C30 160.4(3) . . ?
C28 Fe2 C30 68.7(3) . . ?
C32 Fe2 C35 68.2(3) . . ?
C28 Fe2 C35 156.2(3) . . ?
C30 Fe2 C35 105.8(3) . . ?
C32 Fe2 C34 68.4(3) . . ?
C28 Fe2 C34 120.3(3) . . ?
C30 Fe2 C34 120.2(3) . . ?
C35 Fe2 C34 40.9(3) . . ?
C32 Fe2 C29 158.7(3) . . ?
C28 Fe2 C29 41.1(3) . . ?
C30 Fe2 C29 40.7(3) . . ?
C35 Fe2 C29 119.7(3) . . ?
C34 Fe2 C29 103.9(3) . . ?
C32 Fe2 C33 40.9(3) . . ?
C28 Fe2 C33 106.4(3) . . ?
C30 Fe2 C33 156.3(3) . . ?
C35 Fe2 C33 68.8(3) . . ?
C34 Fe2 C33 40.8(3) . . ?
C29 Fe2 C33 120.5(3) . . ?
C32 Fe2 C31 125.7(3) . . ?
C28 Fe2 C31 68.4(3) . . ?
C30 Fe2 C31 40.9(3) . . ?
C35 Fe2 C31 123.5(3) . . ?
C34 Fe2 C31 158.0(3) . . ?
C29 Fe2 C31 68.6(3) . . ?
C33 Fe2 C31 160.9(3) . . ?
C32 Fe2 C36 41.0(3) . . ?
C28 Fe2 C36 161.6(3) . . ?
C30 Fe2 C36 122.4(3) . . ?
C35 Fe2 C36 40.6(3) . . ?
C34 Fe2 C36 69.0(3) . . ?
C29 Fe2 C36 156.7(3) . . ?
C33 Fe2 C36 69.5(3) . . ?
C31 Fe2 C36 109.2(3) . . ?
C32 Fe2 C27 110.4(3) . . ?
C28 Fe2 C27 40.4(3) . . ?
C30 Fe2 C27 69.0(2) . . ?
C35 Fe2 C27 161.3(3) . . ?
C34 Fe2 C27 157.4(3) . . ?
C29 Fe2 C27 68.7(3) . . ?
C33 Fe2 C27 123.3(3) . . ?
C31 Fe2 C27 41.0(2) . . ?
C36 Fe2 C27 125.9(3) . . ?
C22 Fe3 C24 68.3(3) . . ?
C22 Fe3 C25 68.2(3) . . ?
C24 Fe3 C25 40.4(3) . . ?
C22 Fe3 C20 126.0(3) . . ?
C24 Fe3 C20 154.9(3) . . ?
C25 Fe3 C20 120.5(3) . . ?
C22 Fe3 C26 40.4(3) . . ?
C24 Fe3 C26 68.2(3) . . ?
C25 Fe3 C26 40.7(3) . . ?
C20 Fe3 C26 108.1(3) . . ?
C22 Fe3 C19 162.4(3) . . ?
C24 Fe3 C19 120.1(3) . . ?
C25 Fe3 C19 107.4(3) . . ?
C20 Fe3 C19 40.3(3) . . ?
C26 Fe3 C19 125.3(3) . . ?
C22 Fe3 C21 108.4(3) . . ?
C24 Fe3 C21 162.5(3) . . ?
C25 Fe3 C21 156.0(3) . . ?
C20 Fe3 C21 40.8(2) . . ?
C26 Fe3 C21 121.3(3) . . ?
C19 Fe3 C21 68.2(3) . . ?
C22 Fe3 C23 41.2(3) . . ?
C24 Fe3 C23 40.9(3) . . ?
C25 Fe3 C23 68.9(3) . . ?
C20 Fe3 C23 163.1(3) . . ?
C26 Fe3 C23 69.0(3) . . ?
C19 Fe3 C23 154.9(3) . . ?
C21 Fe3 C23 125.3(3) . . ?
C22 Fe3 C18 155.9(3) . . ?
C24 Fe3 C18 107.1(3) . . ?
C25 Fe3 C18 124.6(3) . . ?
C20 Fe3 C18 68.2(3) . . ?
C26 Fe3 C18 161.9(3) . . ?
C19 Fe3 C18 40.5(3) . . ?
C21 Fe3 C18 68.4(2) . . ?
C23 Fe3 C18 119.8(3) . . ?
C22 Fe3 C17 121.0(3) . . ?
C24 Fe3 C17 124.8(3) . . ?
C25 Fe3 C17 161.6(3) . . ?
C20 Fe3 C17 68.8(2) . . ?
C26 Fe3 C17 156.1(3) . . ?
C19 Fe3 C17 68.5(2) . . ?
C21 Fe3 C17 40.9(2) . . ?
C23 Fe3 C17 106.8(3) . . ?
C18 Fe3 C17 40.8(2) . . ?

_diffrn_measured_fraction_theta_max 0.997
_diffrn_reflns_theta_full        25.35
_diffrn_measured_fraction_theta_full 0.997
_refine_diff_density_max         1.529
_refine_diff_density_min         -2.446
_refine_diff_density_rms         0.167
####################################################################### 
# 
# This file contains crystal structure data downloaded from the 
# Cambridge Structural Database (CSD) hosted by the Cambridge 
# Crystallographic Data Centre (CCDC).
# 
# Full information about CCDC data access policies and citation 
# guidelines are available at http://www.ccdc.cam.ac.uk/access/V1 
# 
# Audit and citation data items may have been added by the CCDC. 
# Please retain this information to preserve the provenance of 
# this file and to allow appropriate attribution of the data. 
# 
#######################################################################

data_PhFc3P3
_database_code_depnum_ccdc_archive 'CCDC 1990273'
loop_
_audit_author_name
_audit_author_address
'Peter Coburger'
;Regensburg University
Germany
;
_audit_update_record             
;
2020-03-13 deposited with the CCDC.	2020-08-03 downloaded from the CCDC.
;

_audit_creation_method           SHELXL-2014/7
_shelx_SHELXL_version_number     2014/7
_chemical_name_systematic        ?
_chemical_name_common            ?
_chemical_melting_point          ?
_chemical_formula_moiety         ?
_chemical_formula_sum            'C72 H52 Fe3 P3'
_chemical_formula_weight         1177.60

loop_
_atom_type_symbol
_atom_type_description
_atom_type_scat_dispersion_real
_atom_type_scat_dispersion_imag
_atom_type_scat_source
C C 0.0033 0.0016 'International Tables Vol C Tables 4.2.6.8 and 6.1.1.4'
H H 0.0000 0.0000 'International Tables Vol C Tables 4.2.6.8 and 6.1.1.4'
P P 0.1023 0.0942 'International Tables Vol C Tables 4.2.6.8 and 6.1.1.4'
Fe Fe 0.3463 0.8444 'International Tables Vol C Tables 4.2.6.8 and 6.1.1.4'

_space_group_crystal_system      triclinic
_space_group_IT_number           2
_space_group_name_H-M_alt        'P -1'
_space_group_name_Hall           '-P 1'

_shelx_space_group_comment       
; 
The symmetry employed for this shelxl refinement is uniquely defined 
by the following loop, which should always be used as a source of 
symmetry information in preference to the above space-group names. 
They are only intended as comments. 
;

loop_
_space_group_symop_operation_xyz
'x, y, z'
'-x, -y, -z'

_cell_length_a                   12.1916(6)
_cell_length_b                   13.1108(6)
_cell_length_c                   18.3274(7)
_cell_angle_alpha                83.468(4)
_cell_angle_beta                 78.135(4)
_cell_angle_gamma                80.466(4)
_cell_volume                     2817.6(2)
_cell_formula_units_Z            2
_cell_measurement_temperature    130
_cell_measurement_reflns_used    4268
_cell_measurement_theta_min      2.6580
_cell_measurement_theta_max      26.9900

_exptl_crystal_description       irregular
_exptl_crystal_colour            'clear intense orange'
_exptl_crystal_density_meas      ?
_exptl_crystal_density_method    ?
_exptl_crystal_density_diffrn    1.388
_exptl_crystal_F_000             1214
_exptl_transmission_factor_min   ?
_exptl_transmission_factor_max   ?
_exptl_crystal_size_max          0.2000
_exptl_crystal_size_mid          0.1500
_exptl_crystal_size_min          0.1000
_exptl_absorpt_coefficient_mu    0.892
_shelx_estimated_absorpt_T_min   ?
_shelx_estimated_absorpt_T_max   ?
_exptl_absorpt_correction_type   multi-scan
_exptl_absorpt_correction_T_min  0.97684
_exptl_absorpt_correction_T_max  1.00000
_exptl_absorpt_process_details   
; 
'Thu Feb 11 17:37:53 2016' 
;
_exptl_absorpt_special_details   ?
_diffrn_ambient_temperature      130
_diffrn_radiation_wavelength     0.71073
_diffrn_radiation_type           MoK\a
_diffrn_source                   'Enhance (Mo) X-ray Source'
_diffrn_measurement_device_type  'Xcalibur, Sapphire3, Gemini'
_diffrn_measurement_method       '\w scans'
_diffrn_detector_area_resol_mean 16.3560
_diffrn_reflns_number            16017
_diffrn_reflns_av_unetI/netI     0.1031
_diffrn_reflns_av_R_equivalents  0.0391
_diffrn_reflns_limit_h_min       -15
_diffrn_reflns_limit_h_max       11
_diffrn_reflns_limit_k_min       -16
_diffrn_reflns_limit_k_max       16
_diffrn_reflns_limit_l_min       -22
_diffrn_reflns_limit_l_max       21
_diffrn_reflns_theta_min         2.279
_diffrn_reflns_theta_max         26.371
_diffrn_reflns_theta_full        25.242
_diffrn_measured_fraction_theta_max 0.953
_diffrn_measured_fraction_theta_full 0.961
_diffrn_reflns_Laue_measured_fraction_max 0.953
_diffrn_reflns_Laue_measured_fraction_full 0.961
_diffrn_reflns_point_group_measured_fraction_max 0.953
_diffrn_reflns_point_group_measured_fraction_full 0.961
_reflns_number_total             10986
_reflns_number_gt                6797
_reflns_threshold_expression     'I > 2\s(I)'
_reflns_Friedel_coverage         0.000
_reflns_Friedel_fraction_max     .
_reflns_Friedel_fraction_full    .

_reflns_special_details          
; 
 Reflections were merged by SHELXL according to the crystal 
 class for the calculation of statistics and refinement. 
  
 _reflns_Friedel_fraction is defined as the number of unique 
 Friedel pairs measured divided by the number that would be 
 possible theoretically, ignoring centric projections and 
 systematic absences. 
;

_computing_data_collection       
; 
'Thu Feb 11 17:37:53 2016' 
;
_computing_cell_refinement       
; 
'Thu Feb 11 17:37:53 2016' 
;
_computing_data_reduction        
; 
'Thu Feb 11 17:37:53 2016' 
;
_computing_structure_solution    ?
_computing_structure_refinement  'SHELXL-2014/7 (Sheldrick, 2014)'
_computing_molecular_graphics    ?
_computing_publication_material  ?
_refine_special_details          ?
_refine_ls_structure_factor_coef Fsqd
_refine_ls_matrix_type           full
_refine_ls_weighting_scheme      calc
_refine_ls_weighting_details     
'w=1/[\s^2^(Fo^2^)+(0.0394P)^2^] where P=(Fo^2^+2Fc^2^)/3'
_atom_sites_solution_primary     ?
_atom_sites_solution_secondary   ?
_atom_sites_solution_hydrogens   geom
_refine_ls_hydrogen_treatment    constr
_refine_ls_extinction_method     none
_refine_ls_extinction_coef       .
_refine_ls_number_reflns         10986
_refine_ls_number_parameters     695
_refine_ls_number_restraints     0
_refine_ls_R_factor_all          0.1070
_refine_ls_R_factor_gt           0.0555
_refine_ls_wR_factor_ref         0.1152
_refine_ls_wR_factor_gt          0.0982
_refine_ls_goodness_of_fit_ref   0.979
_refine_ls_restrained_S_all      0.979
_refine_ls_shift/su_max          0.001
_refine_ls_shift/su_mean         0.000

loop_
_atom_site_label
_atom_site_type_symbol
_atom_site_fract_x
_atom_site_fract_y
_atom_site_fract_z
_atom_site_U_iso_or_equiv
_atom_site_adp_type
_atom_site_occupancy
_atom_site_site_symmetry_order
_atom_site_calc_flag
_atom_site_refinement_flags_posn
_atom_site_refinement_flags_adp
_atom_site_refinement_flags_occupancy
_atom_site_disorder_assembly
_atom_site_disorder_group
C104 C 1.3434(11) -0.2732(9) 0.5559(7) 0.045(3) Uiso 0.508(14) 1 d . . P . .
C112 C 1.3063(9) -0.2714(8) 0.5738(6) 0.025(2) Uiso 0.492(14) 1 d . . P . .
Fe1 Fe 0.96185(5) 0.50450(5) 0.20431(3) 0.02929(16) Uani 1 1 d . . . . .
Fe2 Fe 1.10995(5) -0.07286(5) 0.36739(3) 0.02542(15) Uani 1 1 d . . . . .
Fe3 Fe 1.49295(5) 0.18514(5) 0.14309(3) 0.02654(15) Uani 1 1 d . . . . .
P4 P 1.53463(9) -0.03390(9) 0.25381(6) 0.0297(3) Uani 1 1 d . . . . .
P5 P 1.19945(10) -0.30579(9) 0.45625(6) 0.0322(3) Uani 1 1 d . . . . .
P6 P 1.22945(9) 0.55271(9) 0.12167(6) 0.0339(3) Uani 1 1 d . . . . .
C1 C 1.3543(3) 0.1742(3) 0.09949(19) 0.0262(9) Uani 1 1 d . . . . .
C2 C 1.1575(3) 0.2654(3) 0.13515(19) 0.0238(9) Uani 1 1 d . . . . .
H2 H 1.1801 0.3228 0.1046 0.029 Uiso 1 1 calc R U . . .
C3 C 1.0131(3) 0.1827(3) 0.21795(19) 0.0239(9) Uani 1 1 d . . . . .
H3 H 0.9381 0.1841 0.2425 0.029 Uiso 1 1 calc R U . . .
C4 C 1.0923(3) 0.4864(3) 0.2603(2) 0.0297(10) Uani 1 1 d . . . . .
H4 H 1.1439 0.4220 0.2677 0.036 Uiso 1 1 calc R U . . .
C5 C 1.4062(3) 0.2620(3) 0.06390(19) 0.0296(10) Uani 1 1 d . . . . .
H5 H 1.3702 0.3347 0.0628 0.036 Uiso 1 1 calc R U . . .
C6 C 1.1290(3) -0.0825(3) 0.4767(2) 0.0254(9) Uani 1 1 d . . . . .
H6 H 1.0689 -0.0893 0.5209 0.030 Uiso 1 1 calc R U . . .
C7 C 1.5386(3) 0.1063(3) 0.2375(2) 0.0282(10) Uani 1 1 d . . . . .
C8 C 1.2018(3) 0.0912(3) 0.18798(19) 0.0268(9) Uani 1 1 d . . . . .
H8 H 1.2541 0.0318 0.1931 0.032 Uiso 1 1 calc R U . . .
C9 C 1.0451(3) 0.2706(3) 0.17325(19) 0.0228(9) Uani 1 1 d . . . . .
C10 C 1.4361(3) 0.0837(3) 0.08733(19) 0.0287(10) Uani 1 1 d . . . . .
H10 H 1.4246 0.0123 0.1054 0.034 Uiso 1 1 calc R U . . .
C11 C 1.5204(3) 0.2239(4) 0.0300(2) 0.0336(11) Uani 1 1 d . . . . .
H11 H 1.5767 0.2663 0.0020 0.040 Uiso 1 1 calc R U . . .
C12 C 1.4425(3) 0.1841(3) 0.2553(2) 0.0301(10) Uani 1 1 d . . . . .
H12 H 1.3678 0.1712 0.2833 0.036 Uiso 1 1 calc R U . . .
C13 C 0.9631(3) 0.3644(3) 0.1641(2) 0.0262(9) Uani 1 1 d . . . . .
C14 C 1.1600(3) 0.0119(3) 0.43914(19) 0.0266(9) Uani 1 1 d . . . . .
H14 H 1.1247 0.0817 0.4527 0.032 Uiso 1 1 calc R U . . .
C15 C 1.0531(3) 0.0011(3) 0.27384(19) 0.0259(9) Uani 1 1 d . . . . .
C16 C 0.9732(3) 0.4455(3) 0.1051(2) 0.0308(10) Uani 1 1 d . . . . .
H16 H 1.0365 0.4476 0.0625 0.037 Uiso 1 1 calc R U . . .
C17 C 1.6650(3) -0.0847(3) 0.1899(2) 0.0288(10) Uani 1 1 d . . . . .
C18 C 1.2001(3) -0.1667(3) 0.4386(2) 0.0294(10) Uani 1 1 d . . . . .
C19 C 1.2363(3) 0.1771(3) 0.14166(19) 0.0245(9) Uani 1 1 d . . . . .
C20 C 1.6278(3) 0.1585(3) 0.1962(2) 0.0307(10) Uani 1 1 d . . . . .
H20 H 1.7042 0.1253 0.1753 0.037 Uiso 1 1 calc R U . . .
C21 C 1.4719(3) 0.2823(3) 0.2258(2) 0.0331(10) Uani 1 1 d . . . . .
H21 H 1.4219 0.3489 0.2298 0.040 Uiso 1 1 calc R U . . .
C22 C 1.1089(3) 0.5638(3) 0.1992(2) 0.0288(10) Uani 1 1 d . . . . .
C23 C 1.1992(3) 0.6771(3) 0.0665(2) 0.0291(10) Uani 1 1 d . . . . .
C24 C 1.5380(3) 0.1158(3) 0.0447(2) 0.0337(10) Uani 1 1 d . . . . .
H24 H 1.6090 0.0699 0.0288 0.040 Uiso 1 1 calc R U . . .
C25 C 0.9615(3) -0.0001(3) 0.33606(19) 0.0289(10) Uani 1 1 d . . . . .
H25 H 0.9139 0.0613 0.3573 0.035 Uiso 1 1 calc R U . . .
C26 C 1.0898(3) 0.0931(3) 0.22682(19) 0.0239(9) Uani 1 1 d . . . . .
C27 C 0.9521(4) -0.1044(4) 0.3632(2) 0.0354(11) Uani 1 1 d . . . . .
H27 H 0.8963 -0.1277 0.4058 0.042 Uiso 1 1 calc R U . . .
C28 C 1.7734(3) -0.0789(3) 0.2010(2) 0.0333(10) Uani 1 1 d . . . . .
H28 H 1.7823 -0.0514 0.2437 0.040 Uiso 1 1 calc R U . . .
C29 C 1.5879(3) 0.2668(4) 0.1892(2) 0.0351(11) Uani 1 1 d . . . . .
H29 H 1.6317 0.3209 0.1629 0.042 Uiso 1 1 calc R U . . .
C30 C 1.1694(3) 0.6762(4) -0.0024(2) 0.0371(11) Uani 1 1 d . . . . .
H30 H 1.1655 0.6135 -0.0202 0.045 Uiso 1 1 calc R U . . .
C31 C 1.2490(3) -0.0112(3) 0.3782(2) 0.0294(10) Uani 1 1 d . . . . .
H31 H 1.2865 0.0395 0.3425 0.035 Uiso 1 1 calc R U . . .
C32 C 0.9395(4) 0.6148(3) 0.2776(2) 0.0354(11) Uani 1 1 d . . . . .
H32 H 0.8670 0.6548 0.2990 0.043 Uiso 1 1 calc R U . . .
C33 C 1.3420(3) 0.5828(3) 0.1648(2) 0.0335(10) Uani 1 1 d . . . . .
C34 C 0.8759(4) 0.5224(3) 0.1182(2) 0.0368(11) Uani 1 1 d . . . . .
H34 H 0.8600 0.5863 0.0864 0.044 Uiso 1 1 calc R U . . .
C35 C 1.0187(3) -0.2745(3) 0.5828(2) 0.0324(10) Uani 1 1 d . . . . .
H35 H 1.0693 -0.2496 0.6056 0.039 Uiso 1 1 calc R U . . .
C36 C 1.2048(3) 0.7728(3) 0.0915(2) 0.0356(11) Uani 1 1 d . . . . .
H36 H 1.2263 0.7746 0.1371 0.043 Uiso 1 1 calc R U . . .
C37 C 1.5800(3) -0.0666(3) 0.3442(2) 0.0309(10) Uani 1 1 d . . . . .
C38 C 0.9888(4) 0.5190(3) 0.3084(2) 0.0332(10) Uani 1 1 d . . . . .
H38 H 0.9563 0.4809 0.3547 0.040 Uiso 1 1 calc R U . . .
C39 C 1.2747(3) -0.1205(3) 0.3774(2) 0.0323(10) Uani 1 1 d . . . . .
H39 H 1.3332 -0.1583 0.3410 0.039 Uiso 1 1 calc R U . . .
C40 C 1.1787(3) 0.8644(3) 0.0495(2) 0.0353(11) Uani 1 1 d . . . . .
H40 H 1.1813 0.9274 0.0674 0.042 Uiso 1 1 calc R U . . .
C41 C 1.0124(4) 0.6430(3) 0.2111(2) 0.0342(10) Uani 1 1 d . . . . .
H41 H 0.9989 0.7060 0.1780 0.041 Uiso 1 1 calc R U . . .
C42 C 1.0560(3) -0.3112(3) 0.5121(2) 0.0308(10) Uani 1 1 d . . . . .
C43 C 1.6543(4) -0.1298(3) 0.1268(2) 0.0350(10) Uani 1 1 d . . . . .
H43 H 1.5826 -0.1364 0.1193 0.042 Uiso 1 1 calc R U . . .
C44 C 1.0374(4) -0.1689(4) 0.3180(2) 0.0387(11) Uani 1 1 d . . . . .
H44 H 1.0508 -0.2449 0.3235 0.046 Uiso 1 1 calc R U . . .
C45 C 1.2874(3) -0.3409(3) 0.5287(2) 0.0340(10) Uani 1 1 d . . . . .
C46 C 1.6093(4) 0.0031(4) 0.3849(2) 0.0394(11) Uani 1 1 d . . . . .
H46 H 1.6105 0.0715 0.3651 0.047 Uiso 1 1 calc R U . . .
C47 C 1.1006(4) -0.1048(3) 0.2636(2) 0.0344(10) Uani 1 1 d . . . . .
H47 H 1.1649 -0.1289 0.2248 0.041 Uiso 1 1 calc R U . . .
C48 C 1.4495(4) 0.5796(4) 0.1205(2) 0.0420(12) Uani 1 1 d . . . . .
H48 H 1.4625 0.5565 0.0729 0.050 Uiso 1 1 calc R U . . .
C49 C 1.7491(4) -0.1649(4) 0.0752(2) 0.0408(12) Uani 1 1 d . . . . .
H49 H 1.7410 -0.1945 0.0332 0.049 Uiso 1 1 calc R U . . .
C50 C 0.9809(4) -0.3524(4) 0.4809(2) 0.0402(12) Uani 1 1 d . . . . .
H50 H 1.0048 -0.3795 0.4346 0.048 Uiso 1 1 calc R U . . .
C51 C 1.5788(4) -0.1675(4) 0.3759(2) 0.0517(14) Uani 1 1 d . . . . .
H51 H 1.5582 -0.2160 0.3499 0.062 Uiso 1 1 calc R U . . .
C52 C 1.1455(4) 0.7690(4) -0.0447(2) 0.0451(13) Uani 1 1 d . . . . .
H52 H 1.1267 0.7680 -0.0913 0.054 Uiso 1 1 calc R U . . .
C53 C 1.6075(4) -0.1982(4) 0.4452(3) 0.0595(15) Uani 1 1 d . . . . .
H53 H 1.6067 -0.2666 0.4654 0.071 Uiso 1 1 calc R U . . .
C54 C 1.5210(4) 0.6405(4) 0.2168(3) 0.0491(13) Uani 1 1 d . . . . .
H54 H 1.5801 0.6612 0.2337 0.059 Uiso 1 1 calc R U . . .
C55 C 1.3271(3) 0.6120(3) 0.2372(2) 0.0380(11) Uani 1 1 d . . . . .
H55 H 1.2566 0.6127 0.2686 0.046 Uiso 1 1 calc R U . . .
C56 C 0.8582(3) 0.3936(3) 0.2140(2) 0.0345(10) Uani 1 1 d . . . . .
H56 H 0.8280 0.3540 0.2604 0.041 Uiso 1 1 calc R U . . .
C58 C 1.6372(4) -0.1265(4) 0.4839(2) 0.0453(13) Uani 1 1 d . . . . .
H58 H 1.6576 -0.1465 0.5302 0.054 Uiso 1 1 calc R U . . .
C59 C 0.9076(4) -0.2746(3) 0.6195(2) 0.0374(11) Uani 1 1 d . . . . .
H59 H 0.8834 -0.2478 0.6659 0.045 Uiso 1 1 calc R U . . .
C61 C 1.8679(3) -0.1137(3) 0.1490(2) 0.0388(11) Uani 1 1 d . . . . .
H61 H 1.9399 -0.1085 0.1566 0.047 Uiso 1 1 calc R U . . .
C62 C 1.6370(4) -0.0260(4) 0.4546(2) 0.0435(12) Uani 1 1 d . . . . .
H62 H 1.6553 0.0228 0.4814 0.052 Uiso 1 1 calc R U . . .
C63 C 0.8066(4) 0.4891(4) 0.1851(2) 0.0438(12) Uani 1 1 d . . . . .
H63 H 0.7343 0.5275 0.2085 0.053 Uiso 1 1 calc R U . . .
C64 C 0.8328(4) -0.3141(4) 0.5874(2) 0.0438(12) Uani 1 1 d . . . . .
H64 H 0.7580 -0.3143 0.6119 0.053 Uiso 1 1 calc R U . . .
C65 C 0.8698(4) -0.3534(4) 0.5184(3) 0.0491(13) Uani 1 1 d . . . . .
H65 H 0.8198 -0.3810 0.4968 0.059 Uiso 1 1 calc R U . . .
C66 C 1.8559(4) -0.1561(4) 0.0860(2) 0.0429(12) Uani 1 1 d . . . . .
H66 H 1.9195 -0.1786 0.0509 0.051 Uiso 1 1 calc R U . . .
C67 C 1.1492(3) 0.8629(4) -0.0183(2) 0.0420(12) Uani 1 1 d . . . . .
H67 H 1.1317 0.9247 -0.0467 0.050 Uiso 1 1 calc R U . . .
C68 C 1.4249(4) -0.4101(4) 0.6352(3) 0.0566(14) Uiso 1 1 d . . . . .
C69 C 1.4160(4) 0.6402(4) 0.2631(3) 0.0444(12) Uani 1 1 d . . . . .
H69 H 1.4051 0.6590 0.3118 0.053 Uiso 1 1 calc R U . . .
C73 C 1.5372(4) 0.6100(4) 0.1453(3) 0.0516(14) Uani 1 1 d . . . . .
H73 H 1.6076 0.6099 0.1138 0.062 Uiso 1 1 calc R U . . .
C101 C 1.4120(10) -0.3097(9) 0.6090(6) 0.044(3) Uiso 0.508(14) 1 d . . P . .
C102 C 1.2976(9) -0.4454(8) 0.5612(6) 0.042(3) Uiso 0.508(14) 1 d . . P . .
C103 C 1.3651(9) -0.4793(7) 0.6155(6) 0.039(3) Uiso 0.508(14) 1 d . . P . .
C111 C 1.4171(11) -0.4790(9) 0.5793(8) 0.060(4) Uiso 0.492(14) 1 d . . P . .
C114 C 1.3424(10) -0.4446(9) 0.5271(7) 0.046(3) Uiso 0.492(14) 1 d . . P . .
C115 C 1.3747(10) -0.3028(8) 0.6288(6) 0.032(3) Uiso 0.492(14) 1 d . . P . .

loop_
_atom_site_aniso_label
_atom_site_aniso_U_11
_atom_site_aniso_U_22
_atom_site_aniso_U_33
_atom_site_aniso_U_23
_atom_site_aniso_U_13
_atom_site_aniso_U_12
Fe1 0.0340(3) 0.0244(4) 0.0306(3) -0.0032(3) -0.0113(3) -0.0004(3)
Fe2 0.0332(3) 0.0236(3) 0.0195(3) -0.0006(3) -0.0046(3) -0.0056(3)
Fe3 0.0266(3) 0.0257(4) 0.0259(3) 0.0005(3) -0.0056(3) -0.0006(3)
P4 0.0295(6) 0.0291(7) 0.0299(6) 0.0006(5) -0.0084(5) -0.0018(5)
P5 0.0420(7) 0.0253(7) 0.0281(6) -0.0029(5) -0.0068(5) -0.0011(5)
P6 0.0370(6) 0.0272(7) 0.0357(6) -0.0043(5) -0.0056(5) 0.0002(5)
C1 0.030(2) 0.030(2) 0.0189(19) -0.0010(18) -0.0097(17) 0.0014(19)
C2 0.032(2) 0.020(2) 0.0206(19) 0.0002(17) -0.0073(17) -0.0048(18)
C3 0.026(2) 0.025(2) 0.0212(19) -0.0041(18) -0.0065(17) -0.0019(18)
C4 0.037(2) 0.027(2) 0.030(2) 0.0006(19) -0.015(2) -0.009(2)
C5 0.034(2) 0.029(3) 0.025(2) 0.0052(19) -0.0093(19) -0.001(2)
C6 0.028(2) 0.022(2) 0.025(2) -0.0011(18) -0.0052(18) -0.0025(18)
C7 0.030(2) 0.032(3) 0.023(2) 0.0003(19) -0.0095(18) -0.0018(19)
C8 0.033(2) 0.025(2) 0.022(2) -0.0018(18) -0.0100(18) 0.0032(19)
C9 0.027(2) 0.023(2) 0.0209(19) -0.0051(17) -0.0114(17) -0.0021(18)
C10 0.033(2) 0.029(3) 0.023(2) -0.0031(19) -0.0066(18) 0.0010(19)
C11 0.033(2) 0.038(3) 0.025(2) 0.003(2) 0.0011(19) -0.002(2)
C12 0.027(2) 0.038(3) 0.025(2) -0.006(2) -0.0030(18) -0.003(2)
C13 0.027(2) 0.021(2) 0.033(2) -0.0089(19) -0.0098(18) -0.0002(18)
C14 0.031(2) 0.025(2) 0.027(2) -0.0038(19) -0.0131(18) -0.0018(19)
C15 0.033(2) 0.029(2) 0.0182(19) -0.0067(18) -0.0064(18) -0.0059(19)
C16 0.032(2) 0.032(3) 0.030(2) -0.004(2) -0.0126(19) 0.000(2)
C17 0.033(2) 0.026(2) 0.026(2) 0.0034(19) -0.0070(18) 0.0001(19)
C18 0.036(2) 0.027(2) 0.026(2) 0.0038(19) -0.0087(19) -0.005(2)
C19 0.028(2) 0.027(2) 0.0186(19) -0.0015(18) -0.0075(17) -0.0010(18)
C20 0.028(2) 0.036(3) 0.031(2) -0.002(2) -0.0108(19) -0.006(2)
C21 0.036(2) 0.029(3) 0.033(2) -0.005(2) -0.006(2) 0.000(2)
C22 0.036(2) 0.025(2) 0.027(2) -0.0008(19) -0.0096(19) -0.005(2)
C23 0.025(2) 0.036(3) 0.025(2) -0.007(2) 0.0016(18) -0.007(2)
C24 0.032(2) 0.038(3) 0.028(2) -0.004(2) -0.0051(19) 0.002(2)
C25 0.037(2) 0.031(3) 0.022(2) -0.0021(19) -0.0085(19) -0.012(2)
C26 0.032(2) 0.024(2) 0.0184(19) -0.0035(17) -0.0092(18) -0.0053(19)
C27 0.039(2) 0.042(3) 0.029(2) 0.007(2) -0.011(2) -0.017(2)
C28 0.032(2) 0.025(3) 0.041(2) -0.001(2) -0.011(2) 0.003(2)
C29 0.036(2) 0.038(3) 0.033(2) 0.000(2) -0.009(2) -0.009(2)
C30 0.044(3) 0.040(3) 0.032(2) -0.001(2) -0.012(2) -0.015(2)
C31 0.032(2) 0.028(3) 0.028(2) 0.003(2) -0.0063(19) -0.0053(19)
C32 0.039(3) 0.033(3) 0.036(2) -0.014(2) -0.005(2) -0.005(2)
C33 0.034(2) 0.025(3) 0.039(2) 0.002(2) -0.007(2) 0.002(2)
C34 0.043(3) 0.029(3) 0.040(3) -0.004(2) -0.023(2) 0.006(2)
C35 0.042(3) 0.028(3) 0.028(2) 0.005(2) -0.010(2) -0.011(2)
C36 0.044(3) 0.033(3) 0.026(2) -0.008(2) -0.003(2) 0.004(2)
C37 0.030(2) 0.031(3) 0.031(2) 0.003(2) -0.0059(19) -0.003(2)
C38 0.045(3) 0.032(3) 0.025(2) -0.004(2) -0.006(2) -0.013(2)
C39 0.030(2) 0.030(3) 0.031(2) -0.002(2) 0.0007(19) 0.005(2)
C40 0.035(2) 0.024(3) 0.039(2) -0.002(2) 0.004(2) 0.003(2)
C41 0.047(3) 0.024(2) 0.034(2) -0.002(2) -0.012(2) -0.007(2)
C42 0.042(2) 0.023(2) 0.029(2) 0.0034(19) -0.011(2) -0.007(2)
C43 0.037(2) 0.030(3) 0.038(2) -0.004(2) -0.013(2) 0.003(2)
C44 0.063(3) 0.030(3) 0.029(2) 0.003(2) -0.019(2) -0.016(2)
C45 0.035(2) 0.027(3) 0.038(2) 0.002(2) -0.006(2) -0.003(2)
C46 0.043(3) 0.037(3) 0.039(3) 0.001(2) -0.014(2) -0.005(2)
C47 0.055(3) 0.029(3) 0.020(2) -0.0077(19) -0.007(2) -0.004(2)
C48 0.037(3) 0.052(3) 0.034(2) 0.003(2) -0.007(2) 0.001(2)
C49 0.053(3) 0.035(3) 0.032(2) -0.008(2) -0.010(2) 0.008(2)
C50 0.056(3) 0.039(3) 0.031(2) 0.003(2) -0.014(2) -0.018(2)
C51 0.076(4) 0.035(3) 0.052(3) 0.008(3) -0.034(3) -0.011(3)
C52 0.052(3) 0.056(4) 0.034(3) 0.004(2) -0.018(2) -0.020(3)
C53 0.093(4) 0.041(3) 0.051(3) 0.011(3) -0.035(3) -0.012(3)
C54 0.034(3) 0.051(3) 0.063(3) 0.000(3) -0.018(3) 0.001(2)
C55 0.030(2) 0.036(3) 0.046(3) -0.008(2) -0.007(2) 0.003(2)
C56 0.027(2) 0.036(3) 0.040(2) -0.008(2) -0.006(2) -0.001(2)
C58 0.049(3) 0.050(3) 0.036(3) 0.006(2) -0.018(2) 0.000(3)
C59 0.048(3) 0.028(3) 0.033(2) 0.005(2) -0.004(2) -0.006(2)
C61 0.029(2) 0.032(3) 0.050(3) 0.000(2) -0.004(2) 0.006(2)
C62 0.054(3) 0.045(3) 0.038(3) -0.006(2) -0.022(2) -0.008(3)
C63 0.029(2) 0.043(3) 0.057(3) -0.015(3) -0.012(2) 0.011(2)
C64 0.041(3) 0.047(3) 0.042(3) 0.014(2) -0.011(2) -0.012(2)
C65 0.055(3) 0.058(4) 0.046(3) 0.008(3) -0.025(3) -0.031(3)
C66 0.042(3) 0.040(3) 0.038(3) 0.001(2) -0.001(2) 0.007(2)
C67 0.037(3) 0.049(3) 0.036(2) 0.012(2) -0.006(2) -0.005(2)
C69 0.039(3) 0.042(3) 0.052(3) -0.013(2) -0.017(2) 0.011(2)
C73 0.032(3) 0.074(4) 0.046(3) 0.008(3) -0.011(2) -0.004(3)

_geom_special_details            
; 
 All esds (except the esd in the dihedral angle between two l.s. planes) 
 are estimated using the full covariance matrix.  The cell esds are taken 
 into account individually in the estimation of esds in distances, angles 
 and torsion angles; correlations between esds in cell parameters are only 
 used when they are defined by crystal symmetry.  An approximate (isotropic) 
 treatment of cell esds is used for estimating esds involving l.s. planes. 
;

loop_
_geom_bond_atom_site_label_1
_geom_bond_atom_site_label_2
_geom_bond_distance
_geom_bond_site_symmetry_2
_geom_bond_publ_flag
C104 C112 0.500(14) . ?
C104 C45 1.395(12) . ?
C104 C101 1.405(14) . ?
C104 C115 1.458(14) . ?
C112 C45 1.373(10) . ?
C112 C115 1.422(12) . ?
C112 C101 1.545(13) . ?
Fe1 C16 2.027(4) . ?
Fe1 C4 2.032(4) . ?
Fe1 C32 2.032(4) . ?
Fe1 C38 2.035(4) . ?
Fe1 C41 2.036(4) . ?
Fe1 C34 2.040(4) . ?
Fe1 C63 2.041(4) . ?
Fe1 C22 2.050(4) . ?
Fe1 C56 2.050(4) . ?
Fe1 C13 2.052(4) . ?
Fe2 C47 2.024(4) . ?
Fe2 C44 2.036(4) . ?
Fe2 C39 2.041(4) . ?
Fe2 C31 2.048(4) . ?
Fe2 C18 2.050(4) . ?
Fe2 C6 2.052(4) . ?
Fe2 C27 2.053(4) . ?
Fe2 C14 2.056(4) . ?
Fe2 C25 2.061(4) . ?
Fe2 C15 2.061(4) . ?
Fe3 C12 2.021(4) . ?
Fe3 C21 2.039(4) . ?
Fe3 C20 2.040(4) . ?
Fe3 C7 2.042(3) . ?
Fe3 C24 2.043(4) . ?
Fe3 C1 2.044(4) . ?
Fe3 C5 2.046(3) . ?
Fe3 C11 2.049(4) . ?
Fe3 C10 2.049(4) . ?
Fe3 C29 2.054(4) . ?
P4 C7 1.836(4) . ?
P4 C37 1.836(4) . ?
P4 C17 1.845(4) . ?
P5 C18 1.816(4) . ?
P5 C42 1.844(4) . ?
P5 C45 1.846(4) . ?
P6 C22 1.821(4) . ?
P6 C33 1.833(4) . ?
P6 C23 1.843(4) . ?
C1 C10 1.424(5) . ?
C1 C5 1.433(5) . ?
C1 C19 1.484(5) . ?
C2 C19 1.388(5) . ?
C2 C9 1.399(5) . ?
C3 C26 1.391(5) . ?
C3 C9 1.398(5) . ?
C4 C38 1.415(5) . ?
C4 C22 1.428(5) . ?
C5 C11 1.435(5) . ?
C6 C14 1.416(5) . ?
C6 C18 1.438(5) . ?
C7 C20 1.420(5) . ?
C7 C12 1.428(5) . ?
C8 C19 1.400(5) . ?
C8 C26 1.402(5) . ?
C9 C13 1.468(5) . ?
C10 C24 1.425(5) . ?
C11 C24 1.401(6) . ?
C12 C21 1.413(6) . ?
C13 C16 1.428(5) . ?
C13 C56 1.434(5) . ?
C14 C31 1.409(5) . ?
C15 C25 1.423(5) . ?
C15 C47 1.430(5) . ?
C15 C26 1.478(5) . ?
C16 C34 1.422(5) . ?
C17 C28 1.393(5) . ?
C17 C43 1.396(5) . ?
C18 C39 1.435(5) . ?
C20 C29 1.423(6) . ?
C21 C29 1.427(5) . ?
C22 C41 1.432(5) . ?
C23 C30 1.386(5) . ?
C23 C36 1.400(6) . ?
C25 C27 1.415(6) . ?
C27 C44 1.413(6) . ?
C28 C61 1.385(5) . ?
C30 C52 1.389(6) . ?
C31 C39 1.416(6) . ?
C32 C41 1.404(5) . ?
C32 C38 1.408(6) . ?
C33 C48 1.390(5) . ?
C33 C55 1.391(5) . ?
C34 C63 1.409(6) . ?
C35 C59 1.384(5) . ?
C35 C42 1.394(5) . ?
C36 C40 1.378(5) . ?
C37 C46 1.375(6) . ?
C37 C51 1.384(6) . ?
C40 C67 1.367(5) . ?
C42 C50 1.381(5) . ?
C43 C49 1.385(5) . ?
C44 C47 1.415(5) . ?
C45 C114 1.413(12) . ?
C45 C102 1.426(11) . ?
C46 C62 1.384(5) . ?
C48 C73 1.374(6) . ?
C49 C66 1.381(6) . ?
C50 C65 1.389(6) . ?
C51 C53 1.386(5) . ?
C52 C67 1.384(6) . ?
C53 C58 1.374(6) . ?
C54 C73 1.381(6) . ?
C54 C69 1.382(6) . ?
C55 C69 1.386(5) . ?
C56 C63 1.404(6) . ?
C58 C62 1.365(6) . ?
C59 C64 1.376(6) . ?
C61 C66 1.381(6) . ?
C64 C65 1.380(6) . ?
C68 C101 1.344(12) . ?
C68 C103 1.374(10) . ?
C68 C115 1.440(12) . ?
C68 C111 1.468(13) . ?
C101 C115 0.522(13) . ?
C102 C114 0.741(11) . ?
C102 C103 1.407(11) . ?
C102 C111 1.542(13) . ?
C103 C111 0.817(12) . ?
C103 C114 1.698(12) . ?
C111 C114 1.440(13) . ?

loop_
_geom_angle_atom_site_label_1
_geom_angle_atom_site_label_2
_geom_angle_atom_site_label_3
_geom_angle
_geom_angle_site_symmetry_1
_geom_angle_site_symmetry_3
_geom_angle_publ_flag
C112 C104 C45 77(2) . . ?
C112 C104 C101 97(2) . . ?
C45 C104 C101 120.5(10) . . ?
C112 C104 C115 75.9(19) . . ?
C45 C104 C115 117.4(9) . . ?
C101 C104 C115 20.9(6) . . ?
C104 C112 C45 82(2) . . ?
C104 C112 C115 84(2) . . ?
C45 C112 C115 121.4(8) . . ?
C104 C112 C101 64.6(19) . . ?
C45 C112 C101 112.7(8) . . ?
C115 C112 C101 19.7(5) . . ?
C16 Fe1 C4 123.59(16) . . ?
C16 Fe1 C32 157.65(17) . . ?
C4 Fe1 C32 68.59(17) . . ?
C16 Fe1 C38 160.34(17) . . ?
C4 Fe1 C38 40.71(15) . . ?
C32 Fe1 C38 40.51(16) . . ?
C16 Fe1 C41 122.19(16) . . ?
C4 Fe1 C41 68.59(16) . . ?
C32 Fe1 C41 40.39(15) . . ?
C38 Fe1 C41 68.02(16) . . ?
C16 Fe1 C34 40.93(15) . . ?
C4 Fe1 C34 160.46(17) . . ?
C32 Fe1 C34 121.79(17) . . ?
C38 Fe1 C34 157.39(17) . . ?
C41 Fe1 C34 107.63(17) . . ?
C16 Fe1 C63 68.08(17) . . ?
C4 Fe1 C63 157.50(17) . . ?
C32 Fe1 C63 108.06(17) . . ?
C38 Fe1 C63 122.32(17) . . ?
C41 Fe1 C63 124.20(18) . . ?
C34 Fe1 C63 40.40(16) . . ?
C16 Fe1 C22 107.09(16) . . ?
C4 Fe1 C22 40.96(14) . . ?
C32 Fe1 C22 68.79(16) . . ?
C38 Fe1 C22 68.63(15) . . ?
C41 Fe1 C22 41.04(15) . . ?
C34 Fe1 C22 123.64(17) . . ?
C63 Fe1 C22 160.49(17) . . ?
C16 Fe1 C56 68.56(16) . . ?
C4 Fe1 C56 121.86(16) . . ?
C32 Fe1 C56 123.64(17) . . ?
C38 Fe1 C56 107.68(16) . . ?
C41 Fe1 C56 159.89(17) . . ?
C34 Fe1 C56 68.34(17) . . ?
C63 Fe1 C56 40.13(16) . . ?
C22 Fe1 C56 157.65(16) . . ?
C16 Fe1 C13 40.99(15) . . ?
C4 Fe1 C13 106.92(16) . . ?
C32 Fe1 C13 160.04(16) . . ?
C38 Fe1 C13 123.57(16) . . ?
C41 Fe1 C13 157.91(16) . . ?
C34 Fe1 C13 68.97(16) . . ?
C63 Fe1 C13 68.21(17) . . ?
C22 Fe1 C13 121.41(16) . . ?
C56 Fe1 C13 40.93(15) . . ?
C47 Fe2 C44 40.78(15) . . ?
C47 Fe2 C39 105.54(17) . . ?
C44 Fe2 C39 116.46(18) . . ?
C47 Fe2 C31 117.19(17) . . ?
C44 Fe2 C31 150.56(18) . . ?
C39 Fe2 C31 40.53(16) . . ?
C47 Fe2 C18 125.40(17) . . ?
C44 Fe2 C18 106.09(17) . . ?
C39 Fe2 C18 41.08(15) . . ?
C31 Fe2 C18 68.75(15) . . ?
C47 Fe2 C6 164.76(17) . . ?
C44 Fe2 C6 128.03(16) . . ?
C39 Fe2 C6 68.44(15) . . ?
C31 Fe2 C6 67.99(15) . . ?
C18 Fe2 C6 41.03(15) . . ?
C47 Fe2 C27 68.41(17) . . ?
C44 Fe2 C27 40.44(16) . . ?
C39 Fe2 C27 151.06(18) . . ?
C31 Fe2 C27 167.71(18) . . ?
C18 Fe2 C27 118.00(16) . . ?
C6 Fe2 C27 109.65(15) . . ?
C47 Fe2 C14 152.02(17) . . ?
C44 Fe2 C14 166.92(16) . . ?
C39 Fe2 C14 67.96(16) . . ?
C31 Fe2 C14 40.16(14) . . ?
C18 Fe2 C14 68.57(16) . . ?
C6 Fe2 C14 40.33(14) . . ?
C27 Fe2 C14 130.39(17) . . ?
C47 Fe2 C25 68.19(16) . . ?
C44 Fe2 C25 67.82(17) . . ?
C39 Fe2 C25 165.72(16) . . ?
C31 Fe2 C25 129.63(16) . . ?
C18 Fe2 C25 152.98(15) . . ?
C6 Fe2 C25 120.81(15) . . ?
C27 Fe2 C25 40.24(15) . . ?
C14 Fe2 C25 111.15(16) . . ?
C47 Fe2 C15 40.99(15) . . ?
C44 Fe2 C15 68.54(16) . . ?
C39 Fe2 C15 126.63(16) . . ?
C31 Fe2 C15 108.14(15) . . ?
C18 Fe2 C15 164.15(16) . . ?
C6 Fe2 C15 153.66(16) . . ?
C27 Fe2 C15 68.27(15) . . ?
C14 Fe2 C15 119.78(16) . . ?
C25 Fe2 C15 40.41(14) . . ?
C12 Fe3 C21 40.72(15) . . ?
C12 Fe3 C20 68.43(15) . . ?
C21 Fe3 C20 68.68(16) . . ?
C12 Fe3 C7 41.16(15) . . ?
C21 Fe3 C7 69.20(16) . . ?
C20 Fe3 C7 40.71(14) . . ?
C12 Fe3 C24 153.32(18) . . ?
C21 Fe3 C24 165.14(17) . . ?
C20 Fe3 C24 108.77(16) . . ?
C7 Fe3 C24 119.10(17) . . ?
C12 Fe3 C1 107.32(15) . . ?
C21 Fe3 C1 117.68(16) . . ?
C20 Fe3 C1 165.67(17) . . ?
C7 Fe3 C1 127.23(16) . . ?
C24 Fe3 C1 68.49(15) . . ?
C12 Fe3 C5 126.75(16) . . ?
C21 Fe3 C5 106.71(17) . . ?
C20 Fe3 C5 152.43(16) . . ?
C7 Fe3 C5 165.25(15) . . ?
C24 Fe3 C5 68.37(16) . . ?
C1 Fe3 C5 41.01(15) . . ?
C12 Fe3 C11 165.16(17) . . ?
C21 Fe3 C11 127.27(18) . . ?
C20 Fe3 C11 118.91(16) . . ?
C7 Fe3 C11 152.48(16) . . ?
C24 Fe3 C11 40.03(16) . . ?
C1 Fe3 C11 68.70(15) . . ?
C5 Fe3 C11 41.02(14) . . ?
C12 Fe3 C10 118.77(16) . . ?
C21 Fe3 C10 152.17(15) . . ?
C20 Fe3 C10 128.15(16) . . ?
C7 Fe3 C10 107.92(16) . . ?
C24 Fe3 C10 40.74(15) . . ?
C1 Fe3 C10 40.73(15) . . ?
C5 Fe3 C10 68.69(16) . . ?
C11 Fe3 C10 68.22(16) . . ?
C12 Fe3 C29 68.37(16) . . ?
C21 Fe3 C29 40.81(15) . . ?
C20 Fe3 C29 40.66(16) . . ?
C7 Fe3 C29 68.77(16) . . ?
C24 Fe3 C29 127.87(16) . . ?
C1 Fe3 C29 152.02(17) . . ?
C5 Fe3 C29 118.02(17) . . ?
C11 Fe3 C29 108.02(17) . . ?
C10 Fe3 C29 165.96(16) . . ?
C7 P4 C37 102.84(18) . . ?
C7 P4 C17 101.09(18) . . ?
C37 P4 C17 100.37(17) . . ?
C18 P5 C42 101.51(19) . . ?
C18 P5 C45 102.31(18) . . ?
C42 P5 C45 101.50(18) . . ?
C22 P6 C33 101.44(18) . . ?
C22 P6 C23 100.62(18) . . ?
C33 P6 C23 99.50(18) . . ?
C10 C1 C5 107.9(3) . . ?
C10 C1 C19 126.1(4) . . ?
C5 C1 C19 126.0(4) . . ?
C10 C1 Fe3 69.8(2) . . ?
C5 C1 Fe3 69.6(2) . . ?
C19 C1 Fe3 126.1(2) . . ?
C19 C2 C9 121.9(4) . . ?
C26 C3 C9 122.1(3) . . ?
C38 C4 C22 108.2(4) . . ?
C38 C4 Fe1 69.8(2) . . ?
C22 C4 Fe1 70.2(2) . . ?
C1 C5 C11 107.3(4) . . ?
C1 C5 Fe3 69.4(2) . . ?
C11 C5 Fe3 69.6(2) . . ?
C14 C6 C18 108.3(3) . . ?
C14 C6 Fe2 70.0(2) . . ?
C18 C6 Fe2 69.4(2) . . ?
C20 C7 C12 106.6(4) . . ?
C20 C7 P4 128.4(3) . . ?
C12 C7 P4 124.4(3) . . ?
C20 C7 Fe3 69.6(2) . . ?
C12 C7 Fe3 68.6(2) . . ?
P4 C7 Fe3 119.6(2) . . ?
C19 C8 C26 121.1(4) . . ?
C3 C9 C2 117.9(3) . . ?
C3 C9 C13 121.5(3) . . ?
C2 C9 C13 120.6(3) . . ?
C1 C10 C24 107.7(4) . . ?
C1 C10 Fe3 69.4(2) . . ?
C24 C10 Fe3 69.4(2) . . ?
C24 C11 C5 108.3(4) . . ?
C24 C11 Fe3 69.8(2) . . ?
C5 C11 Fe3 69.4(2) . . ?
C21 C12 C7 109.3(4) . . ?
C21 C12 Fe3 70.3(2) . . ?
C7 C12 Fe3 70.2(2) . . ?
C16 C13 C56 106.7(3) . . ?
C16 C13 C9 127.0(3) . . ?
C56 C13 C9 126.3(4) . . ?
C16 C13 Fe1 68.5(2) . . ?
C56 C13 Fe1 69.5(2) . . ?
C9 C13 Fe1 125.7(3) . . ?
C31 C14 C6 108.5(4) . . ?
C31 C14 Fe2 69.6(2) . . ?
C6 C14 Fe2 69.7(2) . . ?
C25 C15 C47 106.7(4) . . ?
C25 C15 C26 127.0(4) . . ?
C47 C15 C26 126.3(3) . . ?
C25 C15 Fe2 69.8(2) . . ?
C47 C15 Fe2 68.1(2) . . ?
C26 C15 Fe2 128.7(3) . . ?
C34 C16 C13 108.7(4) . . ?
C34 C16 Fe1 70.0(2) . . ?
C13 C16 Fe1 70.5(2) . . ?
C28 C17 C43 118.5(4) . . ?
C28 C17 P4 123.2(3) . . ?
C43 C17 P4 118.3(3) . . ?
C39 C18 C6 106.5(4) . . ?
C39 C18 P5 123.3(3) . . ?
C6 C18 P5 130.1(3) . . ?
C39 C18 Fe2 69.1(2) . . ?
C6 C18 Fe2 69.6(2) . . ?
P5 C18 Fe2 124.0(2) . . ?
C2 C19 C8 118.7(3) . . ?
C2 C19 C1 120.2(3) . . ?
C8 C19 C1 121.0(4) . . ?
C7 C20 C29 108.9(4) . . ?
C7 C20 Fe3 69.7(2) . . ?
C29 C20 Fe3 70.2(2) . . ?
C12 C21 C29 107.5(4) . . ?
C12 C21 Fe3 69.0(2) . . ?
C29 C21 Fe3 70.2(2) . . ?
C4 C22 C41 106.5(3) . . ?
C4 C22 P6 123.6(3) . . ?
C41 C22 P6 129.8(3) . . ?
C4 C22 Fe1 68.8(2) . . ?
C41 C22 Fe1 69.0(2) . . ?
P6 C22 Fe1 124.7(2) . . ?
C30 C23 C36 118.5(4) . . ?
C30 C23 P6 118.8(3) . . ?
C36 C23 P6 122.6(3) . . ?
C11 C24 C10 108.8(4) . . ?
C11 C24 Fe3 70.2(2) . . ?
C10 C24 Fe3 69.8(2) . . ?
C27 C25 C15 108.8(4) . . ?
C27 C25 Fe2 69.6(2) . . ?
C15 C25 Fe2 69.8(2) . . ?
C3 C26 C8 118.3(4) . . ?
C3 C26 C15 120.8(3) . . ?
C8 C26 C15 120.8(4) . . ?
C44 C27 C25 107.8(4) . . ?
C44 C27 Fe2 69.1(2) . . ?
C25 C27 Fe2 70.2(2) . . ?
C61 C28 C17 120.5(4) . . ?
C20 C29 C21 107.7(4) . . ?
C20 C29 Fe3 69.1(2) . . ?
C21 C29 Fe3 69.0(2) . . ?
C23 C30 C52 119.9(4) . . ?
C14 C31 C39 108.3(4) . . ?
C14 C31 Fe2 70.2(2) . . ?
C39 C31 Fe2 69.5(2) . . ?
C41 C32 C38 108.1(4) . . ?
C41 C32 Fe1 69.9(2) . . ?
C38 C32 Fe1 69.9(2) . . ?
C48 C33 C55 117.8(4) . . ?
C48 C33 P6 117.1(3) . . ?
C55 C33 P6 125.1(3) . . ?
C63 C34 C16 107.1(4) . . ?
C63 C34 Fe1 69.9(2) . . ?
C16 C34 Fe1 69.0(2) . . ?
C59 C35 C42 120.9(4) . . ?
C40 C36 C23 120.9(4) . . ?
C46 C37 C51 117.3(4) . . ?
C46 C37 P4 124.8(3) . . ?
C51 C37 P4 117.8(3) . . ?
C32 C38 C4 108.4(4) . . ?
C32 C38 Fe1 69.6(2) . . ?
C4 C38 Fe1 69.5(2) . . ?
C31 C39 C18 108.5(4) . . ?
C31 C39 Fe2 70.0(2) . . ?
C18 C39 Fe2 69.8(2) . . ?
C67 C40 C36 120.2(4) . . ?
C32 C41 C22 108.8(4) . . ?
C32 C41 Fe1 69.7(2) . . ?
C22 C41 Fe1 70.0(2) . . ?
C50 C42 C35 118.5(4) . . ?
C50 C42 P5 117.5(3) . . ?
C35 C42 P5 124.0(3) . . ?
C49 C43 C17 120.7(4) . . ?
C27 C44 C47 108.3(4) . . ?
C27 C44 Fe2 70.4(2) . . ?
C47 C44 Fe2 69.1(2) . . ?
C112 C45 C104 20.8(6) . . ?
C112 C45 C114 123.8(6) . . ?
C104 C45 C114 115.1(7) . . ?
C112 C45 C102 113.4(6) . . ?
C104 C45 C102 116.6(6) . . ?
C114 C45 C102 30.3(5) . . ?
C112 C45 P5 123.7(5) . . ?
C104 C45 P5 125.5(5) . . ?
C114 C45 P5 112.2(5) . . ?
C102 C45 P5 117.9(4) . . ?
C37 C46 C62 121.6(4) . . ?
C44 C47 C15 108.4(4) . . ?
C44 C47 Fe2 70.1(2) . . ?
C15 C47 Fe2 70.9(2) . . ?
C73 C48 C33 121.6(4) . . ?
C66 C49 C43 120.1(4) . . ?
C42 C50 C65 120.2(4) . . ?
C37 C51 C53 121.7(5) . . ?
C67 C52 C30 120.7(4) . . ?
C58 C53 C51 119.2(5) . . ?
C73 C54 C69 119.4(4) . . ?
C69 C55 C33 120.8(4) . . ?
C63 C56 C13 108.0(4) . . ?
C63 C56 Fe1 69.6(3) . . ?
C13 C56 Fe1 69.6(2) . . ?
C62 C58 C53 120.3(4) . . ?
C64 C59 C35 120.2(4) . . ?
C66 C61 C28 120.3(4) . . ?
C58 C62 C46 119.8(5) . . ?
C56 C63 C34 109.5(4) . . ?
C56 C63 Fe1 70.3(2) . . ?
C34 C63 Fe1 69.7(2) . . ?
C59 C64 C65 119.3(4) . . ?
C64 C65 C50 120.8(4) . . ?
C49 C66 C61 119.9(4) . . ?
C40 C67 C52 119.7(4) . . ?
C101 C68 C103 121.4(7) . . ?
C101 C68 C115 21.3(6) . . ?
C103 C68 C115 115.4(6) . . ?
C101 C68 C111 112.1(7) . . ?
C103 C68 C111 33.2(5) . . ?
C115 C68 C111 119.6(7) . . ?
C54 C69 C55 120.2(4) . . ?
C48 C73 C54 120.1(4) . . ?
C115 C101 C68 90(2) . . ?
C115 C101 C104 85.3(19) . . ?
C68 C101 C104 121.1(10) . . ?
C115 C101 C112 66.7(18) . . ?
C68 C101 C112 115.8(9) . . ?
C104 C101 C112 18.8(6) . . ?
C114 C102 C103 99.8(13) . . ?
C114 C102 C45 73.9(13) . . ?
C103 C102 C45 121.5(8) . . ?
C114 C102 C111 68.1(11) . . ?
C103 C102 C111 31.7(5) . . ?
C45 C102 C111 109.9(8) . . ?
C111 C103 C68 79.7(12) . . ?
C111 C103 C102 83.3(11) . . ?
C68 C103 C102 118.5(8) . . ?
C111 C103 C114 57.8(10) . . ?
C68 C103 C114 109.4(7) . . ?
C102 C103 C114 25.5(5) . . ?
C103 C111 C114 93.5(12) . . ?
C103 C111 C68 67.1(12) . . ?
C114 C111 C68 119.7(10) . . ?
C103 C111 C102 64.9(10) . . ?
C114 C111 C102 28.5(5) . . ?
C68 C111 C102 105.1(9) . . ?
C102 C114 C45 75.8(14) . . ?
C102 C114 C111 83.4(12) . . ?
C45 C114 C111 116.8(9) . . ?
C102 C114 C103 54.7(10) . . ?
C45 C114 C103 104.8(8) . . ?
C111 C114 C103 28.7(5) . . ?
C101 C115 C112 94(2) . . ?
C101 C115 C68 69(2) . . ?
C112 C115 C68 117.7(8) . . ?
C101 C115 C104 73.8(19) . . ?
C112 C115 C104 20.0(6) . . ?
C68 C115 C104 111.4(9) . . ?

_refine_diff_density_max         0.875
_refine_diff_density_min         -0.616
_refine_diff_density_rms         0.079

_shelx_res_file                  
; 
  
    PhFc3P3.res created by SHELXL-2014/7 
  
  
TITL PhFc3P3 in P-1 
CELL 0.71073  12.1916  13.1108  18.3274  83.468  78.135  80.466 
ZERR    2.00   0.0006   0.0006   0.0007   0.004   0.004   0.004 
LATT  1 
SFAC C H P FE 
UNIT 144 114 6 6 
LIST 6 ! automatically inserted. Change 6 to 4 for CHECKCIF!! 
ACTA 
L.S. 10 
BOND 
FMAP 2 
PLAN 20 
  
WGHT    0.039400 
FVAR       0.21730   0.49183 
MOLE   1 
C104  1    1.343434   -0.273210    0.555894   -21.00000    0.04526 
C112  1    1.306274   -0.271385    0.573779    21.00000    0.02508 
FE1   4    0.961848    0.504502    0.204308    11.00000    0.03397    0.02438 = 
         0.03062   -0.00317   -0.01131   -0.00037 
FE2   4    1.109950   -0.072861    0.367392    11.00000    0.03324    0.02357 = 
         0.01948   -0.00056   -0.00458   -0.00563 
FE3   4    1.492954    0.185136    0.143089    11.00000    0.02659    0.02565 = 
         0.02590    0.00045   -0.00559   -0.00064 
P4    3    1.534631   -0.033897    0.253813    11.00000    0.02951    0.02910 = 
         0.02993    0.00058   -0.00835   -0.00178 
P5    3    1.199447   -0.305793    0.456252    11.00000    0.04197    0.02530 = 
         0.02815   -0.00287   -0.00683   -0.00108 
P6    3    1.229449    0.552714    0.121670    11.00000    0.03702    0.02719 = 
         0.03573   -0.00432   -0.00561    0.00025 
C1    1    1.354345    0.174190    0.099495    11.00000    0.02983    0.02984 = 
         0.01895   -0.00102   -0.00966    0.00142 
C2    1    1.157504    0.265447    0.135149    11.00000    0.03222    0.01957 = 
         0.02063    0.00022   -0.00731   -0.00479 
AFIX  43 
H2    2    1.180071    0.322846    0.104599    11.00000   -1.20000 
AFIX   0 
C3    1    1.013082    0.182686    0.217955    11.00000    0.02613    0.02520 = 
         0.02118   -0.00414   -0.00647   -0.00188 
AFIX  43 
H3    2    0.938148    0.184124    0.242537    11.00000   -1.20000 
AFIX   0 
C4    1    1.092313    0.486398    0.260272    11.00000    0.03691    0.02678 = 
         0.03009    0.00065   -0.01541   -0.00885 
AFIX  13 
H4    2    1.143883    0.421973    0.267700    11.00000   -1.20000 
AFIX   0 
C5    1    1.406181    0.262037    0.063901    11.00000    0.03354    0.02910 = 
         0.02505    0.00522   -0.00935   -0.00146 
AFIX  13 
H5    2    1.370249    0.334678    0.062786    11.00000   -1.20000 
AFIX   0 
C6    1    1.129046   -0.082512    0.476732    11.00000    0.02847    0.02227 = 
         0.02490   -0.00106   -0.00516   -0.00248 
AFIX  13 
H6    2    1.068935   -0.089310    0.520852    11.00000   -1.20000 
AFIX   0 
C7    1    1.538554    0.106313    0.237487    11.00000    0.02972    0.03186 = 
         0.02346    0.00033   -0.00951   -0.00178 
C8    1    1.201836    0.091156    0.187977    11.00000    0.03307    0.02498 = 
         0.02195   -0.00184   -0.01001    0.00319 
AFIX  43 
H8    2    1.254117    0.031762    0.193079    11.00000   -1.20000 
AFIX   0 
C9    1    1.045090    0.270606    0.173249    11.00000    0.02715    0.02347 = 
         0.02086   -0.00507   -0.01143   -0.00208 
C10   1    1.436138    0.083697    0.087334    11.00000    0.03348    0.02870 = 
         0.02277   -0.00315   -0.00662    0.00096 
AFIX  13 
H10   2    1.424610    0.012256    0.105371    11.00000   -1.20000 
AFIX   0 
C11   1    1.520377    0.223895    0.030009    11.00000    0.03304    0.03777 = 
         0.02483    0.00288    0.00107   -0.00248 
AFIX  13 
H11   2    1.576706    0.266268    0.001990    11.00000   -1.20000 
AFIX   0 
C12   1    1.442518    0.184054    0.255299    11.00000    0.02713    0.03752 = 
         0.02529   -0.00602   -0.00305   -0.00337 
AFIX  13 
H12   2    1.367789    0.171193    0.283268    11.00000   -1.20000 
AFIX   0 
C13   1    0.963073    0.364430    0.164068    11.00000    0.02705    0.02098 = 
         0.03289   -0.00886   -0.00978   -0.00023 
C14   1    1.160034    0.011938    0.439144    11.00000    0.03072    0.02489 = 
         0.02710   -0.00377   -0.01309   -0.00178 
AFIX  13 
H14   2    1.124739    0.081674    0.452719    11.00000   -1.20000 
AFIX   0 
C15   1    1.053104    0.001077    0.273837    11.00000    0.03295    0.02893 = 
         0.01816   -0.00670   -0.00637   -0.00593 
C16   1    0.973173    0.445476    0.105081    11.00000    0.03249    0.03176 = 
         0.02991   -0.00364   -0.01265   -0.00020 
AFIX  13 
H16   2    1.036547    0.447609    0.062527    11.00000   -1.20000 
AFIX   0 
C17   1    1.665007   -0.084720    0.189880    11.00000    0.03255    0.02553 = 
         0.02614    0.00342   -0.00699    0.00015 
C18   1    1.200077   -0.166711    0.438618    11.00000    0.03563    0.02682 = 
         0.02578    0.00376   -0.00870   -0.00545 
C19   1    1.236306    0.177083    0.141656    11.00000    0.02847    0.02653 = 
         0.01855   -0.00148   -0.00752   -0.00104 
C20   1    1.627825    0.158535    0.196196    11.00000    0.02811    0.03564 = 
         0.03068   -0.00175   -0.01078   -0.00573 
AFIX  13 
H20   2    1.704200    0.125286    0.175321    11.00000   -1.20000 
AFIX   0 
C21   1    1.471920    0.282313    0.225778    11.00000    0.03580    0.02907 = 
         0.03327   -0.00542   -0.00600   -0.00027 
AFIX  13 
H21   2    1.421861    0.348937    0.229776    11.00000   -1.20000 
AFIX   0 
C22   1    1.108874    0.563787    0.199187    11.00000    0.03563    0.02512 = 
         0.02716   -0.00078   -0.00965   -0.00526 
C23   1    1.199234    0.677111    0.066522    11.00000    0.02536    0.03602 = 
         0.02498   -0.00659    0.00157   -0.00735 
C24   1    1.538008    0.115845    0.044744    11.00000    0.03211    0.03832 = 
         0.02840   -0.00427   -0.00512    0.00191 
AFIX  13 
H24   2    1.608999    0.069946    0.028751    11.00000   -1.20000 
AFIX   0 
C25   1    0.961502   -0.000124    0.336060    11.00000    0.03721    0.03107 = 
         0.02203   -0.00210   -0.00850   -0.01167 
AFIX  13 
H25   2    0.913867    0.061250    0.357345    11.00000   -1.20000 
AFIX   0 
C26   1    1.089794    0.093136    0.226817    11.00000    0.03244    0.02358 = 
         0.01838   -0.00349   -0.00925   -0.00534 
C27   1    0.952055   -0.104372    0.363176    11.00000    0.03861    0.04191 = 
         0.02923    0.00677   -0.01131   -0.01683 
AFIX  13 
H27   2    0.896346   -0.127692    0.405759    11.00000   -1.20000 
AFIX   0 
C28   1    1.773386   -0.078876    0.201016    11.00000    0.03248    0.02535 = 
         0.04072   -0.00066   -0.01076    0.00327 
AFIX  43 
H28   2    1.782310   -0.051415    0.243681    11.00000   -1.20000 
AFIX   0 
C29   1    1.587928    0.266837    0.189187    11.00000    0.03610    0.03755 = 
         0.03325    0.00018   -0.00924   -0.00908 
AFIX  13 
H29   2    1.631688    0.320877    0.162915    11.00000   -1.20000 
AFIX   0 
C30   1    1.169427    0.676169   -0.002361    11.00000    0.04396    0.03963 = 
         0.03246   -0.00056   -0.01224   -0.01519 
AFIX  43 
H30   2    1.165467    0.613504   -0.020196    11.00000   -1.20000 
AFIX   0 
C31   1    1.249017   -0.011247    0.378226    11.00000    0.03151    0.02755 = 
         0.02835    0.00333   -0.00627   -0.00526 
AFIX  13 
H31   2    1.286518    0.039539    0.342458    11.00000   -1.20000 
AFIX   0 
C32   1    0.939503    0.614771    0.277616    11.00000    0.03884    0.03256 = 
         0.03650   -0.01439   -0.00504   -0.00458 
AFIX  13 
H32   2    0.867034    0.654825    0.298970    11.00000   -1.20000 
AFIX   0 
C33   1    1.342021    0.582805    0.164772    11.00000    0.03387    0.02507 = 
         0.03851    0.00250   -0.00734    0.00183 
C34   1    0.875946    0.522365    0.118151    11.00000    0.04343    0.02928 = 
         0.04042   -0.00420   -0.02286    0.00594 
AFIX  13 
H34   2    0.859995    0.586313    0.086427    11.00000   -1.20000 
AFIX   0 
C35   1    1.018741   -0.274464    0.582802    11.00000    0.04250    0.02841 = 
         0.02831    0.00519   -0.01025   -0.01145 
AFIX  43 
H35   2    1.069296   -0.249583    0.605624    11.00000   -1.20000 
AFIX   0 
C36   1    1.204760    0.772812    0.091530    11.00000    0.04437    0.03316 = 
         0.02584   -0.00813   -0.00307    0.00372 
AFIX  43 
H36   2    1.226303    0.774596    0.137136    11.00000   -1.20000 
AFIX   0 
C37   1    1.580042   -0.066608    0.344217    11.00000    0.02954    0.03069 = 
         0.03066    0.00329   -0.00592   -0.00304 
C38   1    0.988820    0.519037    0.308363    11.00000    0.04505    0.03188 = 
         0.02544   -0.00395   -0.00600   -0.01310 
AFIX  13 
H38   2    0.956270    0.480850    0.354721    11.00000   -1.20000 
AFIX   0 
C39   1    1.274660   -0.120548    0.377399    11.00000    0.02968    0.03016 = 
         0.03098   -0.00165    0.00066    0.00480 
AFIX  13 
H39   2    1.333153   -0.158271    0.341018    11.00000   -1.20000 
AFIX   0 
C40   1    1.178741    0.864361    0.049543    11.00000    0.03472    0.02443 = 
         0.03941   -0.00233    0.00386    0.00318 
AFIX  43 
H40   2    1.181265    0.927372    0.067418    11.00000   -1.20000 
AFIX   0 
C41   1    1.012363    0.642981    0.211114    11.00000    0.04707    0.02371 = 
         0.03424   -0.00171   -0.01190   -0.00719 
AFIX  13 
H41   2    0.998859    0.705970    0.177953    11.00000   -1.20000 
AFIX   0 
C42   1    1.056010   -0.311162    0.512101    11.00000    0.04190    0.02320 = 
         0.02862    0.00338   -0.01067   -0.00721 
C43   1    1.654251   -0.129844    0.126762    11.00000    0.03686    0.02969 = 
         0.03840   -0.00352   -0.01292    0.00334 
AFIX  43 
H43   2    1.582642   -0.136411    0.119306    11.00000   -1.20000 
AFIX   0 
C44   1    1.037400   -0.168861    0.317959    11.00000    0.06343    0.02997 = 
         0.02897    0.00305   -0.01924   -0.01572 
AFIX  13 
H44   2    1.050783   -0.244887    0.323529    11.00000   -1.20000 
AFIX   0 
C45   1    1.287411   -0.340946    0.528705    11.00000    0.03488    0.02724 = 
         0.03792    0.00210   -0.00583   -0.00317 
C46   1    1.609271    0.003107    0.384923    11.00000    0.04348    0.03707 = 
         0.03892    0.00138   -0.01389   -0.00508 
AFIX  43 
H46   2    1.610458    0.071536    0.365117    11.00000   -1.20000 
AFIX   0 
C47   1    1.100612   -0.104806    0.263568    11.00000    0.05513    0.02900 = 
         0.01971   -0.00767   -0.00727   -0.00396 
AFIX  13 
H47   2    1.164927   -0.128914    0.224756    11.00000   -1.20000 
AFIX   0 
C48   1    1.449548    0.579649    0.120459    11.00000    0.03674    0.05157 = 
         0.03369    0.00333   -0.00712    0.00087 
AFIX  43 
H48   2    1.462481    0.556473    0.072897    11.00000   -1.20000 
AFIX   0 
C49   1    1.749139   -0.164915    0.075157    11.00000    0.05254    0.03480 = 
         0.03225   -0.00776   -0.01012    0.00760 
AFIX  43 
H49   2    1.740985   -0.194483    0.033154    11.00000   -1.20000 
AFIX   0 
C50   1    0.980907   -0.352378    0.480874    11.00000    0.05615    0.03863 = 
         0.03087    0.00310   -0.01386   -0.01826 
AFIX  43 
H50   2    1.004817   -0.379522    0.434554    11.00000   -1.20000 
AFIX   0 
C51   1    1.578816   -0.167542    0.375886    11.00000    0.07644    0.03497 = 
         0.05175    0.00756   -0.03424   -0.01108 
AFIX  43 
H51   2    1.558170   -0.216030    0.349927    11.00000   -1.20000 
AFIX   0 
C52   1    1.145472    0.768952   -0.044731    11.00000    0.05184    0.05585 = 
         0.03411    0.00393   -0.01763   -0.02023 
AFIX  43 
H52   2    1.126727    0.767967   -0.091311    11.00000   -1.20000 
AFIX   0 
C53   1    1.607535   -0.198235    0.445234    11.00000    0.09300    0.04097 = 
         0.05096    0.01054   -0.03461   -0.01154 
AFIX  43 
H53   2    1.606709   -0.266557    0.465368    11.00000   -1.20000 
AFIX   0 
C54   1    1.520984    0.640544    0.216835    11.00000    0.03443    0.05067 = 
         0.06269   -0.00041   -0.01829    0.00073 
AFIX  43 
H54   2    1.580135    0.661171    0.233750    11.00000   -1.20000 
AFIX   0 
C55   1    1.327109    0.612047    0.237189    11.00000    0.02966    0.03624 = 
         0.04640   -0.00810   -0.00732    0.00344 
AFIX  43 
H55   2    1.256633    0.612710    0.268593    11.00000   -1.20000 
AFIX   0 
C56   1    0.858150    0.393572    0.214043    11.00000    0.02697    0.03565 = 
         0.04050   -0.00829   -0.00628   -0.00054 
AFIX  13 
H56   2    0.828041    0.354013    0.260410    11.00000   -1.20000 
AFIX   0 
C58   1    1.637244   -0.126513    0.483884    11.00000    0.04913    0.05033 = 
         0.03570    0.00605   -0.01753    0.00022 
AFIX  43 
H58   2    1.657629   -0.146519    0.530177    11.00000   -1.20000 
AFIX   0 
C59   1    0.907568   -0.274560    0.619465    11.00000    0.04835    0.02773 = 
         0.03278    0.00542   -0.00408   -0.00622 
AFIX  43 
H59   2    0.883356   -0.247847    0.665919    11.00000   -1.20000 
AFIX   0 
C61   1    1.867927   -0.113672    0.149001    11.00000    0.02893    0.03186 = 
         0.04963   -0.00037   -0.00387    0.00627 
AFIX  43 
H61   2    1.939868   -0.108478    0.156551    11.00000   -1.20000 
AFIX   0 
C62   1    1.636957   -0.026019    0.454607    11.00000    0.05401    0.04546 = 
         0.03754   -0.00643   -0.02159   -0.00751 
AFIX  43 
H62   2    1.655323    0.022762    0.481423    11.00000   -1.20000 
AFIX   0 
C63   1    0.806558    0.489071    0.185094    11.00000    0.02937    0.04319 = 
         0.05727   -0.01485   -0.01238    0.01143 
AFIX  13 
H63   2    0.734283    0.527479    0.208471    11.00000   -1.20000 
AFIX   0 
C64   1    0.832759   -0.314070    0.587378    11.00000    0.04116    0.04664 = 
         0.04227    0.01375   -0.01052   -0.01153 
AFIX  43 
H64   2    0.757995   -0.314259    0.611906    11.00000   -1.20000 
AFIX   0 
C65   1    0.869827   -0.353429    0.518396    11.00000    0.05531    0.05780 = 
         0.04566    0.00814   -0.02469   -0.03117 
AFIX  43 
H65   2    0.819783   -0.380997    0.496777    11.00000   -1.20000 
AFIX   0 
C66   1    1.855863   -0.156058    0.085958    11.00000    0.04170    0.04043 = 
         0.03831    0.00130   -0.00142    0.00684 
AFIX  43 
H66   2    1.919493   -0.178583    0.050861    11.00000   -1.20000 
AFIX   0 
C67   1    1.149215    0.862871   -0.018333    11.00000    0.03661    0.04913 = 
         0.03599    0.01185   -0.00634   -0.00500 
AFIX  43 
H67   2    1.131717    0.924721   -0.046651    11.00000   -1.20000 
AFIX   0 
C68   1    1.424892   -0.410072    0.635242    11.00000    0.05659 
C69   1    1.416037    0.640215    0.263110    11.00000    0.03884    0.04240 = 
         0.05227   -0.01345   -0.01750    0.01076 
AFIX  43 
H69   2    1.405052    0.658961    0.311812    11.00000   -1.20000 
AFIX   0 
C73   1    1.537192    0.609965    0.145264    11.00000    0.03152    0.07400 = 
         0.04616    0.00825   -0.01063   -0.00368 
AFIX  43 
H73   2    1.607556    0.609892    0.113798    11.00000   -1.20000 
AFIX   0 
C101  1    1.412032   -0.309661    0.609031   -21.00000    0.04391 
C102  1    1.297621   -0.445377    0.561203   -21.00000    0.04161 
C103  1    1.365101   -0.479301    0.615477   -21.00000    0.03870 
C111  1    1.417055   -0.479003    0.579342    21.00000    0.06041 
C114  1    1.342383   -0.444645    0.527077    21.00000    0.04634 
C115  1    1.374694   -0.302760    0.628825    21.00000    0.03173 
HKLF 4 
  
REM  PhFc3P3 in P-1 
REM R1 =  0.0555 for    6797 Fo > 4sig(Fo)  and  0.1070 for all   10986 data 
REM    695 parameters refined using      0 restraints 
  
END 
  
WGHT      0.0394      0.0000 
  
REM Highest difference peak  0.875,  deepest hole -0.616,  1-sigma level  0.079 
Q1    1   0.8767  0.4951  0.2217  11.00000  0.05    0.87 
Q2    1   1.4639 -0.4410  0.6816  11.00000  0.05    0.49 
Q3    1   1.2838 -0.4972  0.5154  11.00000  0.05    0.49 
Q4    1   1.4582 -0.4141  0.6018  11.00000  0.05    0.44 
Q5    1   1.4195 -0.2579  0.6423  11.00000  0.05    0.41 
Q6    1   1.5568  0.2212  0.1254  11.00000  0.05    0.38 
Q7    1   1.1799  0.0550  0.3419  11.00000  0.05    0.35 
Q8    1   1.4663 -0.5601  0.5652  11.00000  0.05    0.35 
Q9    1   1.1690 -0.1251  0.3416  11.00000  0.05    0.34 
Q10   1   1.3826 -0.5622  0.6277  11.00000  0.05    0.33 
Q11   1   1.0946 -0.0032  0.3946  11.00000  0.05    0.33 
Q12   1   1.3894 -0.4791  0.5927  11.00000  0.05    0.32 
Q13   1   1.2674 -0.2077  0.5687  11.00000  0.05    0.32 
Q14   1   1.2040 -0.0235  0.3259  11.00000  0.05    0.31 
Q15   1   0.9507  0.4177  0.1844  11.00000  0.05    0.31 
Q16   1   1.0340  0.0015  0.3263  11.00000  0.05    0.31 
Q17   1   1.3304 -0.4400  0.5507  11.00000  0.05    0.30 
Q18   1   0.9450  0.4988  0.1344  11.00000  0.05    0.30 
Q19   1   1.3178  0.5784  0.1275  11.00000  0.05    0.30 
Q20   1   1.2900  0.1821  0.1169  11.00000  0.05    0.29 
;
_shelx_res_checksum              32999
####################################################################### 
# 
# This file contains crystal structure data downloaded from the 
# Cambridge Structural Database (CSD) hosted by the Cambridge 
# Crystallographic Data Centre (CCDC).
# 
# Full information about CCDC data access policies and citation 
# guidelines are available at http://www.ccdc.cam.ac.uk/access/V1 
# 
# Audit and citation data items may have been added by the CCDC. 
# Please retain this information to preserve the provenance of 
# this file and to allow appropriate attribution of the data. 
# 
#######################################################################

data_P21c-temp
_database_code_depnum_ccdc_archive 'CCDC 1990274'
loop_
_audit_author_name
_audit_author_address
'Peter Coburger'
;Regensburg University
Germany
;
_audit_update_record             
;
2020-03-13 deposited with the CCDC.	2020-08-03 downloaded from the CCDC.
;

_audit_creation_method           SHELXL-2014/7
_shelx_SHELXL_version_number     2014/7
_chemical_name_systematic        ?
_chemical_name_common            ?
_chemical_melting_point          ?
_chemical_formula_moiety         ?
_chemical_formula_sum            'C36 H24 Br3 F3 Fe3'
_chemical_formula_weight         920.83

loop_
_atom_type_symbol
_atom_type_description
_atom_type_scat_dispersion_real
_atom_type_scat_dispersion_imag
_atom_type_scat_source
C C 0.0033 0.0016 'International Tables Vol C Tables 4.2.6.8 and 6.1.1.4'
H H 0.0000 0.0000 'International Tables Vol C Tables 4.2.6.8 and 6.1.1.4'
F F 0.0171 0.0103 'International Tables Vol C Tables 4.2.6.8 and 6.1.1.4'
Fe Fe 0.3463 0.8444 'International Tables Vol C Tables 4.2.6.8 and 6.1.1.4'
Br Br -0.2901 2.4595 'International Tables Vol C Tables 4.2.6.8 and 6.1.1.4'

_space_group_crystal_system      monoclinic
_space_group_IT_number           14
_space_group_name_H-M_alt        'P 21/c'
_space_group_name_Hall           '-P 2ybc'

_shelx_space_group_comment       
; 
The symmetry employed for this shelxl refinement is uniquely defined 
by the following loop, which should always be used as a source of 
symmetry information in preference to the above space-group names. 
They are only intended as comments. 
;

loop_
_space_group_symop_operation_xyz
'x, y, z'
'-x, y+1/2, -z+1/2'
'-x, -y, -z'
'x, -y-1/2, z-1/2'

_cell_length_a                   14.0078(4)
_cell_length_b                   19.3202(5)
_cell_length_c                   12.2848(4)
_cell_angle_alpha                90
_cell_angle_beta                 115.926(4)
_cell_angle_gamma                90
_cell_volume                     2990.08(18)
_cell_formula_units_Z            4
_cell_measurement_temperature    130
_cell_measurement_reflns_used    5464
_cell_measurement_theta_min      2.6370
_cell_measurement_theta_max      29.8040

_exptl_crystal_description       prism
_exptl_crystal_colour            'clear orange'
_exptl_crystal_density_meas      ?
_exptl_crystal_density_method    ?
_exptl_crystal_density_diffrn    2.046
_exptl_crystal_F_000             1800
_exptl_transmission_factor_min   ?
_exptl_transmission_factor_max   ?
_exptl_crystal_size_max          0.4000
_exptl_crystal_size_mid          0.3000
_exptl_crystal_size_min          0.2000
_exptl_absorpt_coefficient_mu    5.492
_shelx_estimated_absorpt_T_min   ?
_shelx_estimated_absorpt_T_max   ?
_exptl_absorpt_correction_type   multi-scan
_exptl_absorpt_correction_T_min  0.73763
_exptl_absorpt_correction_T_max  1.00000
_exptl_absorpt_process_details   
; 
CrysAlisPro, Agilent Technologies,
Version 1.171.37.35 (release 13-08-2014 CrysAlis171 .NET)
(compiled Aug 13 2014,18:06:01)
Empirical absorption correction using spherical harmonics,
 implemented in SCALE3 ABSPACK scaling algorithm.
Empirical absorption correction using spherical harmonics,
 implemented in SCALE3 ABSPACK scaling algorithm.
;
_exptl_absorpt_special_details   ?
_diffrn_ambient_temperature      130
_diffrn_radiation_wavelength     0.71073
_diffrn_radiation_type           MoK\a
_diffrn_source                   'Enhance (Mo) X-ray Source'
_diffrn_measurement_device_type  'Xcalibur, Sapphire3, Gemini'
_diffrn_measurement_method       '\w scans'
_diffrn_detector_area_resol_mean 16.3560
_diffrn_reflns_number            15838
_diffrn_reflns_av_unetI/netI     0.0466
_diffrn_reflns_av_R_equivalents  0.0310
_diffrn_reflns_limit_h_min       -19
_diffrn_reflns_limit_h_max       19
_diffrn_reflns_limit_k_min       -25
_diffrn_reflns_limit_k_max       22
_diffrn_reflns_limit_l_min       -13
_diffrn_reflns_limit_l_max       17
_diffrn_reflns_theta_min         2.657
_diffrn_reflns_theta_max         30.321
_diffrn_reflns_theta_full        25.242
_diffrn_measured_fraction_theta_max 0.831
_diffrn_measured_fraction_theta_full 0.966
_diffrn_reflns_Laue_measured_fraction_max 0.831
_diffrn_reflns_Laue_measured_fraction_full 0.966
_diffrn_reflns_point_group_measured_fraction_max 0.831
_diffrn_reflns_point_group_measured_fraction_full 0.966
_reflns_number_total             7453
_reflns_number_gt                5847
_reflns_threshold_expression     'I > 2\s(I)'
_reflns_Friedel_coverage         0.000
_reflns_Friedel_fraction_max     .
_reflns_Friedel_fraction_full    .

_reflns_special_details          
; 
 Reflections were merged by SHELXL according to the crystal 
 class for the calculation of statistics and refinement. 
  
 _reflns_Friedel_fraction is defined as the number of unique 
 Friedel pairs measured divided by the number that would be 
 possible theoretically, ignoring centric projections and 
 systematic absences. 
;

_computing_data_collection       
;
CrysAlisPro, Agilent Technologies,
Version 1.171.37.35 (release 13-08-2014 CrysAlis171 .NET)
(compiled Aug 13 2014,18:06:01)
;
_computing_cell_refinement       
;
CrysAlisPro, Agilent Technologies,
Version 1.171.37.35 (release 13-08-2014 CrysAlis171 .NET)
(compiled Aug 13 2014,18:06:01)
;
_computing_data_reduction        
;
CrysAlisPro, Agilent Technologies,
Version 1.171.37.35 (release 13-08-2014 CrysAlis171 .NET)
(compiled Aug 13 2014,18:06:01)
;
_computing_structure_solution    SHELXS
_computing_structure_refinement  'SHELXL-2014/7 (Sheldrick, 2014)'
_computing_molecular_graphics    ?
_computing_publication_material  ?
_refine_special_details          ?
_refine_ls_structure_factor_coef Fsqd
_refine_ls_matrix_type           full
_refine_ls_weighting_scheme      calc
_refine_ls_weighting_details     
'w=1/[\s^2^(Fo^2^)+(0.0204P)^2^+1.4015P] where P=(Fo^2^+2Fc^2^)/3'
_atom_sites_solution_primary     ?
_atom_sites_solution_secondary   ?
_atom_sites_solution_hydrogens   geom
_refine_ls_hydrogen_treatment    constr
_refine_ls_extinction_method     none
_refine_ls_extinction_coef       .
_refine_ls_number_reflns         7453
_refine_ls_number_parameters     406
_refine_ls_number_restraints     0
_refine_ls_R_factor_all          0.0508
_refine_ls_R_factor_gt           0.0327
_refine_ls_wR_factor_ref         0.0683
_refine_ls_wR_factor_gt          0.0612
_refine_ls_goodness_of_fit_ref   1.053
_refine_ls_restrained_S_all      1.053
_refine_ls_shift/su_max          0.001
_refine_ls_shift/su_mean         0.000

loop_
_atom_site_label
_atom_site_type_symbol
_atom_site_fract_x
_atom_site_fract_y
_atom_site_fract_z
_atom_site_U_iso_or_equiv
_atom_site_adp_type
_atom_site_occupancy
_atom_site_site_symmetry_order
_atom_site_calc_flag
_atom_site_refinement_flags_posn
_atom_site_refinement_flags_adp
_atom_site_refinement_flags_occupancy
_atom_site_disorder_assembly
_atom_site_disorder_group
C4 C 0.1744(2) 0.60478(15) 0.7278(3) 0.0161(6) Uani 1 1 d . . . . .
C5 C 0.1110(2) 0.55821(15) 0.3013(3) 0.0148(6) Uani 1 1 d . . . . .
C6 C 0.14506(19) 0.57603(15) 0.5165(3) 0.0142(6) Uani 1 1 d . . . . .
C7 C 0.11068(19) 0.46286(15) 0.4412(3) 0.0149(6) Uani 1 1 d . . . . .
C8 C 0.1559(2) 0.55578(15) 0.6298(3) 0.0147(6) Uani 1 1 d . . . . .
C9 C 0.12244(19) 0.53217(15) 0.4192(3) 0.0146(6) Uani 1 1 d . . . . .
C10 C 0.1359(2) 0.30630(15) 0.5050(3) 0.0195(6) Uani 1 1 d . . . . .
H10 H 0.1626 0.3123 0.4440 0.023 Uiso 1 1 calc R U . . .
C11 C 0.1135(2) 0.36056(15) 0.5688(3) 0.0166(6) Uani 1 1 d . . . . .
C12 C 0.1295(2) 0.62758(17) 0.1586(3) 0.0220(7) Uani 1 1 d . . . . .
H12 H 0.1534 0.6642 0.1210 0.026 Uiso 1 1 calc R U . . .
C13 C 0.12276(19) 0.43564(15) 0.5510(3) 0.0154(6) Uani 1 1 d . . . . .
C14 C 0.3637(2) 0.34670(16) 0.7877(3) 0.0209(7) Uani 1 1 d . . . . .
C15 C 0.0418(2) 0.53265(16) 0.1837(3) 0.0184(6) Uani 1 1 d . . . . .
H15 H -0.0056 0.4926 0.1662 0.022 Uiso 1 1 calc R U . . .
C16 C 0.0778(2) 0.32885(16) 0.6503(3) 0.0206(7) Uani 1 1 d . . . . .
H16 H 0.0572 0.3531 0.7068 0.025 Uiso 1 1 calc R U . . .
C17 C 0.1659(2) 0.61669(15) 0.2848(3) 0.0169(6) Uani 1 1 d . . . . .
H17 H 0.2191 0.6447 0.3495 0.020 Uiso 1 1 calc R U . . .
C18 C 0.1328(2) 0.67391(16) 0.7154(3) 0.0202(7) Uani 1 1 d . . . . .
H18 H 0.0906 0.6978 0.6388 0.024 Uiso 1 1 calc R U . . .
C19 C 0.3117(2) 0.46335(16) 0.3095(3) 0.0190(6) Uani 1 1 d . . . . .
C20 C 0.3783(2) 0.76523(19) 0.8222(4) 0.0380(10) Uani 1 1 d . . . . .
H20 H 0.3548 0.8121 0.8295 0.046 Uiso 1 1 calc R U . . .
C21 C 0.2372(2) 0.46590(18) 0.1033(3) 0.0255(7) Uani 1 1 d . . . . .
H21 H 0.1937 0.4549 0.0178 0.031 Uiso 1 1 calc R U . . .
C22 C 0.2364(2) 0.42988(16) 0.2042(3) 0.0206(7) Uani 1 1 d . . . . .
H22 H 0.1935 0.3892 0.2013 0.025 Uiso 1 1 calc R U . . .
C23 C 0.2248(3) 0.65073(17) 0.9182(3) 0.0328(8) Uani 1 1 d . . . . .
H23 H 0.2568 0.6557 1.0064 0.039 Uiso 1 1 calc R U . . .
C24 C 0.3575(2) 0.51956(17) 0.2769(3) 0.0215(7) Uani 1 1 d . . . . .
H24 H 0.4114 0.5514 0.3321 0.026 Uiso 1 1 calc R U . . .
C25 C 0.1441(2) 0.48462(15) 0.6415(3) 0.0158(6) Uani 1 1 d . . . . .
C26 C 0.3561(2) 0.23010(18) 0.7580(4) 0.0321(9) Uani 1 1 d . . . . .
H26 H 0.3613 0.1841 0.7274 0.039 Uiso 1 1 calc R U . . .
C27 C 0.3123(2) 0.52042(18) 0.1488(3) 0.0256(7) Uani 1 1 d . . . . .
H27 H 0.3286 0.5541 0.0996 0.031 Uiso 1 1 calc R U . . .
C29 C 0.3579(2) 0.73122(17) 0.7132(4) 0.0280(8) Uani 1 1 d . . . . .
H29 H 0.3189 0.7499 0.6313 0.034 Uiso 1 1 calc R U . . .
C30 C 0.4053(2) 0.66478(16) 0.7445(3) 0.0227(7) Uani 1 1 d . . . . .
C31 C 0.3180(2) 0.24453(19) 0.8441(3) 0.0325(9) Uani 1 1 d . . . . .
H31 H 0.2927 0.2101 0.8841 0.039 Uiso 1 1 calc R U . . .
C32 C 0.0769(2) 0.25566(16) 0.6332(3) 0.0235(7) Uani 1 1 d . . . . .
H32 H 0.0559 0.2208 0.6766 0.028 Uiso 1 1 calc R U . . .
C36 C 0.2319(3) 0.59152(17) 0.8539(3) 0.0256(7) Uani 1 1 d . . . . .
H36 H 0.2699 0.5487 0.8902 0.031 Uiso 1 1 calc R U . . .
C37 C 0.1131(2) 0.24211(16) 0.5448(3) 0.0237(7) Uani 1 1 d . . . . .
H37 H 0.1212 0.1962 0.5158 0.028 Uiso 1 1 calc R U . . .
C38 C 0.1631(2) 0.70143(17) 0.8331(3) 0.0254(7) Uani 1 1 d . . . . .
H38 H 0.1454 0.7476 0.8521 0.030 Uiso 1 1 calc R U . . .
C39 C 0.0534(2) 0.57587(16) 0.0967(3) 0.0206(7) Uani 1 1 d . . . . .
H39 H 0.0158 0.5705 0.0086 0.025 Uiso 1 1 calc R U . . .
C43 C 0.4541(2) 0.6569(2) 0.8709(3) 0.0346(9) Uani 1 1 d . . . . .
H43 H 0.4932 0.6164 0.9167 0.042 Uiso 1 1 calc R U . . .
C45 C 0.3840(2) 0.29373(17) 0.7211(3) 0.0250(7) Uani 1 1 d . . . . .
H45 H 0.4126 0.2996 0.6617 0.030 Uiso 1 1 calc R U . . .
C51 C 0.4367(2) 0.7204(2) 0.9195(4) 0.0443(11) Uani 1 1 d . . . . .
H51 H 0.4613 0.7310 1.0055 0.053 Uiso 1 1 calc R U . . .
C53 C 0.3218(2) 0.31723(18) 0.8633(3) 0.0260(8) Uani 1 1 d . . . . .
H53 H 0.3011 0.3420 0.9193 0.031 Uiso 1 1 calc R U . . .
F1 F 0.15206(13) 0.46199(9) 0.74907(15) 0.0198(4) Uani 1 1 d . . . . .
F2 F 0.15603(12) 0.64443(8) 0.50107(15) 0.0170(4) Uani 1 1 d . . . . .
F3 F 0.08573(13) 0.41879(9) 0.34718(15) 0.0200(4) Uani 1 1 d . . . . .
Fe4 Fe 0.19595(3) 0.53103(2) 0.20718(4) 0.01562(10) Uani 1 1 d . . . . .
Fe5 Fe 0.22680(3) 0.29424(2) 0.68662(4) 0.01762(10) Uani 1 1 d . . . . .
Fe6 Fe 0.29507(3) 0.67591(2) 0.80933(4) 0.01801(10) Uani 1 1 d . . . . .
Br1 Br 0.35312(2) 0.43532(2) 0.47104(3) 0.02049(8) Uani 1 1 d . . . . .
Br2 Br 0.40097(2) 0.44016(2) 0.78619(3) 0.02667(9) Uani 1 1 d . . . . .
Br3 Br 0.41316(2) 0.60031(2) 0.63398(3) 0.02558(8) Uani 1 1 d . . . . .

loop_
_atom_site_aniso_label
_atom_site_aniso_U_11
_atom_site_aniso_U_22
_atom_site_aniso_U_33
_atom_site_aniso_U_23
_atom_site_aniso_U_13
_atom_site_aniso_U_12
C4 0.0169(12) 0.0139(15) 0.0216(15) 0.0011(12) 0.0122(12) -0.0008(11)
C5 0.0124(12) 0.0171(15) 0.0162(14) -0.0010(12) 0.0075(11) 0.0012(10)
C6 0.0090(11) 0.0133(15) 0.0209(15) 0.0005(11) 0.0073(11) -0.0008(10)
C7 0.0102(11) 0.0174(15) 0.0163(14) -0.0028(12) 0.0051(11) -0.0009(10)
C8 0.0105(11) 0.0157(15) 0.0185(15) 0.0005(12) 0.0069(11) -0.0008(10)
C9 0.0098(11) 0.0186(15) 0.0154(14) 0.0014(12) 0.0055(11) 0.0001(10)
C10 0.0185(13) 0.0163(16) 0.0238(16) -0.0007(13) 0.0094(12) -0.0016(11)
C11 0.0110(11) 0.0149(15) 0.0227(16) 0.0031(12) 0.0064(11) -0.0010(10)
C12 0.0262(14) 0.0189(17) 0.0231(17) 0.0053(13) 0.0128(13) 0.0045(12)
C13 0.0086(11) 0.0168(15) 0.0217(15) 0.0004(12) 0.0075(11) -0.0009(10)
C14 0.0115(12) 0.0207(17) 0.0272(17) 0.0048(13) 0.0055(12) -0.0006(11)
C15 0.0116(12) 0.0216(16) 0.0191(15) -0.0004(13) 0.0041(11) 0.0015(11)
C16 0.0139(12) 0.0196(16) 0.0295(18) 0.0073(14) 0.0106(13) 0.0010(11)
C17 0.0173(13) 0.0143(15) 0.0216(16) 0.0006(12) 0.0106(12) 0.0005(11)
C18 0.0152(12) 0.0184(16) 0.0307(18) -0.0013(13) 0.0136(13) -0.0004(11)
C19 0.0188(13) 0.0213(17) 0.0167(15) 0.0003(12) 0.0076(12) 0.0047(12)
C20 0.0196(15) 0.028(2) 0.070(3) -0.019(2) 0.0232(18) -0.0074(14)
C21 0.0230(14) 0.035(2) 0.0200(16) -0.0028(14) 0.0112(13) 0.0092(13)
C22 0.0221(14) 0.0175(16) 0.0222(16) -0.0038(13) 0.0095(13) 0.0057(12)
C23 0.063(2) 0.0207(19) 0.0234(18) -0.0043(14) 0.0266(18) -0.0079(16)
C24 0.0143(12) 0.0288(18) 0.0238(17) 0.0025(14) 0.0106(12) 0.0040(12)
C25 0.0116(11) 0.0205(16) 0.0190(15) 0.0058(12) 0.0103(11) 0.0024(11)
C26 0.0127(13) 0.0204(18) 0.055(2) 0.0047(17) 0.0073(15) 0.0025(12)
C27 0.0218(14) 0.036(2) 0.0250(17) 0.0096(15) 0.0159(14) 0.0086(13)
C29 0.0196(14) 0.0177(17) 0.052(2) 0.0028(16) 0.0206(16) 0.0001(12)
C30 0.0137(12) 0.0223(17) 0.0298(18) -0.0060(14) 0.0075(13) -0.0020(12)
C31 0.0162(14) 0.032(2) 0.042(2) 0.0173(17) 0.0055(15) -0.0021(13)
C32 0.0141(13) 0.0180(16) 0.0350(19) 0.0063(14) 0.0075(13) -0.0031(11)
C36 0.0434(18) 0.0163(17) 0.0189(16) -0.0006(13) 0.0151(15) -0.0004(14)
C37 0.0204(14) 0.0135(16) 0.0316(18) -0.0009(14) 0.0062(13) -0.0008(12)
C38 0.0313(16) 0.0189(17) 0.040(2) -0.0061(15) 0.0287(16) -0.0031(13)
C39 0.0184(13) 0.0274(18) 0.0156(15) 0.0033(13) 0.0072(12) 0.0068(12)
C43 0.0162(14) 0.045(2) 0.0294(19) -0.0097(17) -0.0019(14) 0.0094(14)
C45 0.0124(13) 0.0239(18) 0.039(2) 0.0012(15) 0.0111(13) 0.0011(12)
C51 0.0184(15) 0.062(3) 0.043(2) -0.033(2) 0.0049(16) -0.0023(16)
C53 0.0157(13) 0.035(2) 0.0238(17) 0.0078(15) 0.0050(13) -0.0024(13)
F1 0.0267(8) 0.0163(9) 0.0206(9) 0.0028(7) 0.0143(8) -0.0012(7)
F2 0.0190(7) 0.0136(9) 0.0188(9) 0.0026(7) 0.0086(7) -0.0007(6)
F3 0.0248(8) 0.0162(9) 0.0185(9) -0.0038(7) 0.0090(7) -0.0034(7)
Fe4 0.01431(18) 0.0176(2) 0.0156(2) 0.00099(17) 0.00708(16) 0.00134(15)
Fe5 0.01120(17) 0.0151(2) 0.0252(2) 0.00347(18) 0.00670(17) 0.00025(15)
Fe6 0.01646(18) 0.0170(2) 0.0183(2) -0.00262(18) 0.00551(17) 0.00164(16)
Br1 0.01904(13) 0.02303(17) 0.01804(15) 0.00179(12) 0.00684(12) 0.00357(11)
Br2 0.01990(14) 0.02130(17) 0.03476(19) 0.00123(14) 0.00821(13) -0.00543(12)
Br3 0.02138(14) 0.02650(18) 0.03293(19) -0.00656(14) 0.01564(13) -0.00145(12)

_geom_special_details            
; 
 All esds (except the esd in the dihedral angle between two l.s. planes) 
 are estimated using the full covariance matrix.  The cell esds are taken 
 into account individually in the estimation of esds in distances, angles 
 and torsion angles; correlations between esds in cell parameters are only 
 used when they are defined by crystal symmetry.  An approximate (isotropic) 
 treatment of cell esds is used for estimating esds involving l.s. planes. 
;

loop_
_geom_bond_atom_site_label_1
_geom_bond_atom_site_label_2
_geom_bond_distance
_geom_bond_site_symmetry_2
_geom_bond_publ_flag
C4 C36 1.422(4) . ?
C4 C18 1.438(4) . ?
C4 C8 1.464(4) . ?
C4 Fe6 2.066(3) . ?
C5 C17 1.430(4) . ?
C5 C15 1.431(4) . ?
C5 C9 1.475(4) . ?
C5 Fe4 2.057(3) . ?
C6 F2 1.353(3) . ?
C6 C9 1.384(4) . ?
C6 C8 1.389(4) . ?
C7 F3 1.352(3) . ?
C7 C13 1.387(4) . ?
C7 C9 1.390(4) . ?
C8 C25 1.400(4) . ?
C10 C37 1.419(4) . ?
C10 C11 1.424(4) . ?
C10 Fe5 2.043(3) . ?
C11 C16 1.436(4) . ?
C11 C13 1.481(4) . ?
C11 Fe5 2.061(3) . ?
C12 C39 1.415(4) . ?
C12 C17 1.421(4) . ?
C12 Fe4 2.053(3) . ?
C13 C25 1.389(4) . ?
C14 C45 1.415(5) . ?
C14 C53 1.418(4) . ?
C14 Br2 1.882(3) . ?
C14 Fe5 2.041(3) . ?
C15 C39 1.421(4) . ?
C15 Fe4 2.050(3) . ?
C16 C32 1.429(4) . ?
C16 Fe5 2.046(3) . ?
C17 Fe4 2.044(3) . ?
C18 C38 1.420(5) . ?
C18 Fe6 2.051(3) . ?
C19 C24 1.406(4) . ?
C19 C22 1.418(4) . ?
C19 Br1 1.887(3) . ?
C19 Fe4 2.034(3) . ?
C20 C29 1.404(5) . ?
C20 C51 1.411(6) . ?
C20 Fe6 2.050(3) . ?
C21 C27 1.419(5) . ?
C21 C22 1.426(5) . ?
C21 Fe4 2.047(3) . ?
C22 Fe4 2.040(3) . ?
C23 C38 1.418(5) . ?
C23 C36 1.418(5) . ?
C23 Fe6 2.036(4) . ?
C24 C27 1.417(4) . ?
C24 Fe4 2.051(3) . ?
C25 F1 1.350(3) . ?
C26 C31 1.405(5) . ?
C26 C45 1.423(5) . ?
C26 Fe5 2.048(3) . ?
C27 Fe4 2.058(3) . ?
C29 C30 1.419(4) . ?
C29 Fe6 2.054(3) . ?
C30 C43 1.406(5) . ?
C30 Br3 1.881(3) . ?
C30 Fe6 2.035(3) . ?
C31 C53 1.421(5) . ?
C31 Fe5 2.034(3) . ?
C32 C37 1.411(5) . ?
C32 Fe5 2.047(3) . ?
C36 Fe6 2.041(3) . ?
C37 Fe5 2.040(3) . ?
C38 Fe6 2.054(3) . ?
C39 Fe4 2.051(3) . ?
C43 C51 1.431(5) . ?
C43 Fe6 2.048(3) . ?
C45 Fe5 2.052(3) . ?
C51 Fe6 2.039(3) . ?
C53 Fe5 2.038(3) . ?

loop_
_geom_angle_atom_site_label_1
_geom_angle_atom_site_label_2
_geom_angle_atom_site_label_3
_geom_angle
_geom_angle_site_symmetry_1
_geom_angle_site_symmetry_3
_geom_angle_publ_flag
C36 C4 C18 107.1(3) . . ?
C36 C4 C8 126.3(3) . . ?
C18 C4 C8 126.5(3) . . ?
C36 C4 Fe6 68.77(17) . . ?
C18 C4 Fe6 68.98(16) . . ?
C8 C4 Fe6 129.9(2) . . ?
C17 C5 C15 107.4(3) . . ?
C17 C5 C9 125.0(3) . . ?
C15 C5 C9 127.5(3) . . ?
C17 C5 Fe4 69.10(16) . . ?
C15 C5 Fe4 69.36(16) . . ?
C9 C5 Fe4 128.60(19) . . ?
F2 C6 C9 118.3(3) . . ?
F2 C6 C8 116.5(3) . . ?
C9 C6 C8 125.2(3) . . ?
F3 C7 C13 117.9(3) . . ?
F3 C7 C9 116.7(3) . . ?
C13 C7 C9 125.4(3) . . ?
C6 C8 C25 114.4(3) . . ?
C6 C8 C4 123.0(3) . . ?
C25 C8 C4 122.5(3) . . ?
C6 C9 C7 115.1(3) . . ?
C6 C9 C5 121.7(3) . . ?
C7 C9 C5 123.3(3) . . ?
C37 C10 C11 108.5(3) . . ?
C37 C10 Fe5 69.55(18) . . ?
C11 C10 Fe5 70.38(17) . . ?
C10 C11 C16 107.3(3) . . ?
C10 C11 C13 125.8(3) . . ?
C16 C11 C13 126.9(3) . . ?
C10 C11 Fe5 69.01(16) . . ?
C16 C11 Fe5 68.99(16) . . ?
C13 C11 Fe5 128.49(18) . . ?
C39 C12 C17 108.0(3) . . ?
C39 C12 Fe4 69.76(17) . . ?
C17 C12 Fe4 69.35(17) . . ?
C7 C13 C25 114.3(3) . . ?
C7 C13 C11 122.3(3) . . ?
C25 C13 C11 123.4(3) . . ?
C45 C14 C53 109.5(3) . . ?
C45 C14 Br2 124.2(2) . . ?
C53 C14 Br2 126.0(3) . . ?
C45 C14 Fe5 70.23(17) . . ?
C53 C14 Fe5 69.55(17) . . ?
Br2 C14 Fe5 131.42(15) . . ?
C39 C15 C5 107.9(3) . . ?
C39 C15 Fe4 69.77(16) . . ?
C5 C15 Fe4 69.87(15) . . ?
C32 C16 C11 107.7(3) . . ?
C32 C16 Fe5 69.58(16) . . ?
C11 C16 Fe5 70.07(16) . . ?
C12 C17 C5 108.2(3) . . ?
C12 C17 Fe4 70.07(18) . . ?
C5 C17 Fe4 70.09(16) . . ?
C38 C18 C4 108.2(3) . . ?
C38 C18 Fe6 69.87(17) . . ?
C4 C18 Fe6 70.13(15) . . ?
C24 C19 C22 110.0(3) . . ?
C24 C19 Br1 123.5(2) . . ?
C22 C19 Br1 126.3(2) . . ?
C24 C19 Fe4 70.54(17) . . ?
C22 C19 Fe4 69.85(16) . . ?
Br1 C19 Fe4 129.04(16) . . ?
C29 C20 C51 108.7(3) . . ?
C29 C20 Fe6 70.15(19) . . ?
C51 C20 Fe6 69.4(2) . . ?
C27 C21 C22 107.8(3) . . ?
C27 C21 Fe4 70.20(19) . . ?
C22 C21 Fe4 69.29(18) . . ?
C19 C22 C21 106.6(3) . . ?
C19 C22 Fe4 69.40(17) . . ?
C21 C22 Fe4 69.87(18) . . ?
C38 C23 C36 108.4(3) . . ?
C38 C23 Fe6 70.40(19) . . ?
C36 C23 Fe6 69.83(19) . . ?
C19 C24 C27 106.7(3) . . ?
C19 C24 Fe4 69.21(15) . . ?
C27 C24 Fe4 70.11(17) . . ?
F1 C25 C13 117.4(3) . . ?
F1 C25 C8 117.1(3) . . ?
C13 C25 C8 125.5(3) . . ?
C31 C26 C45 108.4(3) . . ?
C31 C26 Fe5 69.32(18) . . ?
C45 C26 Fe5 69.86(17) . . ?
C24 C27 C21 108.8(3) . . ?
C24 C27 Fe4 69.56(17) . . ?
C21 C27 Fe4 69.36(18) . . ?
C20 C29 C30 106.8(3) . . ?
C20 C29 Fe6 69.8(2) . . ?
C30 C29 Fe6 69.0(2) . . ?
C43 C30 C29 109.9(3) . . ?
C43 C30 Br3 124.9(2) . . ?
C29 C30 Br3 124.9(3) . . ?
C43 C30 Fe6 70.35(19) . . ?
C29 C30 Fe6 70.38(19) . . ?
Br3 C30 Fe6 130.26(15) . . ?
C26 C31 C53 108.8(3) . . ?
C26 C31 Fe5 70.4(2) . . ?
C53 C31 Fe5 69.72(19) . . ?
C37 C32 C16 108.3(3) . . ?
C37 C32 Fe5 69.54(16) . . ?
C16 C32 Fe5 69.56(16) . . ?
C23 C36 C4 108.5(3) . . ?
C23 C36 Fe6 69.46(19) . . ?
C4 C36 Fe6 70.71(18) . . ?
C32 C37 C10 108.3(3) . . ?
C32 C37 Fe5 70.07(18) . . ?
C10 C37 Fe5 69.76(17) . . ?
C23 C38 C18 107.8(3) . . ?
C23 C38 Fe6 69.03(19) . . ?
C18 C38 Fe6 69.64(17) . . ?
C12 C39 C15 108.5(3) . . ?
C12 C39 Fe4 69.91(16) . . ?
C15 C39 Fe4 69.69(16) . . ?
C30 C43 C51 106.2(3) . . ?
C30 C43 Fe6 69.38(17) . . ?
C51 C43 Fe6 69.18(17) . . ?
C14 C45 C26 106.7(3) . . ?
C14 C45 Fe5 69.33(16) . . ?
C26 C45 Fe5 69.53(16) . . ?
C20 C51 C43 108.3(3) . . ?
C20 C51 Fe6 70.20(18) . . ?
C43 C51 Fe6 69.84(18) . . ?
C14 C53 C31 106.5(3) . . ?
C14 C53 Fe5 69.77(19) . . ?
C31 C53 Fe5 69.4(2) . . ?
C19 Fe4 C22 40.75(12) . . ?
C19 Fe4 C17 120.23(12) . . ?
C22 Fe4 C17 154.14(13) . . ?
C19 Fe4 C21 67.91(12) . . ?
C22 Fe4 C21 40.83(13) . . ?
C17 Fe4 C21 163.85(13) . . ?
C19 Fe4 C15 127.09(12) . . ?
C22 Fe4 C15 107.22(12) . . ?
C17 Fe4 C15 68.54(11) . . ?
C21 Fe4 C15 119.26(12) . . ?
C19 Fe4 C24 40.25(12) . . ?
C22 Fe4 C24 68.87(12) . . ?
C17 Fe4 C24 107.90(12) . . ?
C21 Fe4 C24 68.48(13) . . ?
C15 Fe4 C24 164.21(12) . . ?
C19 Fe4 C39 164.28(13) . . ?
C22 Fe4 C39 126.18(12) . . ?
C17 Fe4 C39 68.13(12) . . ?
C21 Fe4 C39 107.77(13) . . ?
C15 Fe4 C39 40.54(12) . . ?
C24 Fe4 C39 153.95(13) . . ?
C19 Fe4 C12 154.33(12) . . ?
C22 Fe4 C12 163.61(13) . . ?
C17 Fe4 C12 40.58(12) . . ?
C21 Fe4 C12 126.35(13) . . ?
C15 Fe4 C12 68.25(12) . . ?
C24 Fe4 C12 119.77(13) . . ?
C39 Fe4 C12 40.34(12) . . ?
C19 Fe4 C5 108.52(12) . . ?
C22 Fe4 C5 119.23(13) . . ?
C17 Fe4 C5 40.82(11) . . ?
C21 Fe4 C5 153.85(13) . . ?
C15 Fe4 C5 40.77(11) . . ?
C24 Fe4 C5 126.63(12) . . ?
C39 Fe4 C5 68.25(12) . . ?
C12 Fe4 C5 68.38(12) . . ?
C19 Fe4 C27 67.20(13) . . ?
C22 Fe4 C27 68.26(14) . . ?
C17 Fe4 C27 126.83(13) . . ?
C21 Fe4 C27 40.44(13) . . ?
C15 Fe4 C27 153.95(13) . . ?
C24 Fe4 C27 40.33(12) . . ?
C39 Fe4 C27 120.07(13) . . ?
C12 Fe4 C27 108.45(13) . . ?
C5 Fe4 C27 164.21(13) . . ?
C31 Fe5 C53 40.87(14) . . ?
C31 Fe5 C37 120.71(14) . . ?
C53 Fe5 C37 156.90(13) . . ?
C31 Fe5 C14 67.88(13) . . ?
C53 Fe5 C14 40.68(13) . . ?
C37 Fe5 C14 160.04(14) . . ?
C31 Fe5 C10 157.76(14) . . ?
C53 Fe5 C10 160.68(13) . . ?
C37 Fe5 C10 40.69(12) . . ?
C14 Fe5 C10 125.40(13) . . ?
C31 Fe5 C16 121.23(14) . . ?
C53 Fe5 C16 106.84(14) . . ?
C37 Fe5 C16 68.54(13) . . ?
C14 Fe5 C16 124.61(13) . . ?
C10 Fe5 C16 68.58(13) . . ?
C31 Fe5 C32 105.22(13) . . ?
C53 Fe5 C32 121.40(14) . . ?
C37 Fe5 C32 40.38(13) . . ?
C14 Fe5 C32 159.26(14) . . ?
C10 Fe5 C32 68.23(13) . . ?
C16 Fe5 C32 40.86(12) . . ?
C31 Fe5 C26 40.27(15) . . ?
C53 Fe5 C26 68.46(15) . . ?
C37 Fe5 C26 106.31(14) . . ?
C14 Fe5 C26 67.69(13) . . ?
C10 Fe5 C26 123.30(15) . . ?
C16 Fe5 C26 156.58(13) . . ?
C32 Fe5 C26 120.52(13) . . ?
C31 Fe5 C45 68.32(14) . . ?
C53 Fe5 C45 68.88(14) . . ?
C37 Fe5 C45 122.69(14) . . ?
C14 Fe5 C45 40.44(13) . . ?
C10 Fe5 C45 109.04(14) . . ?
C16 Fe5 C45 161.16(12) . . ?
C32 Fe5 C45 157.22(13) . . ?
C26 Fe5 C45 40.61(13) . . ?
C31 Fe5 C11 158.79(15) . . ?
C53 Fe5 C11 123.78(13) . . ?
C37 Fe5 C11 68.48(12) . . ?
C14 Fe5 C11 110.41(12) . . ?
C10 Fe5 C11 40.61(12) . . ?
C16 Fe5 C11 40.94(12) . . ?
C32 Fe5 C11 68.55(12) . . ?
C26 Fe5 C11 160.41(15) . . ?
C45 Fe5 C11 125.11(13) . . ?
C30 Fe6 C23 154.08(14) . . ?
C30 Fe6 C51 67.65(14) . . ?
C23 Fe6 C51 105.93(16) . . ?
C30 Fe6 C36 120.84(13) . . ?
C23 Fe6 C36 40.71(13) . . ?
C51 Fe6 C36 124.67(16) . . ?
C30 Fe6 C43 40.27(13) . . ?
C23 Fe6 C43 118.31(16) . . ?
C51 Fe6 C43 40.99(14) . . ?
C36 Fe6 C43 106.64(15) . . ?
C30 Fe6 C20 67.40(14) . . ?
C23 Fe6 C20 124.93(15) . . ?
C51 Fe6 C20 40.38(17) . . ?
C36 Fe6 C20 161.93(15) . . ?
C43 Fe6 C20 68.44(15) . . ?
C30 Fe6 C18 128.43(13) . . ?
C23 Fe6 C18 68.30(14) . . ?
C51 Fe6 C18 153.98(14) . . ?
C36 Fe6 C18 68.43(13) . . ?
C43 Fe6 C18 164.41(13) . . ?
C20 Fe6 C18 120.82(13) . . ?
C30 Fe6 C29 40.61(12) . . ?
C23 Fe6 C29 162.48(14) . . ?
C51 Fe6 C29 67.98(16) . . ?
C36 Fe6 C29 156.18(14) . . ?
C43 Fe6 C29 68.65(14) . . ?
C20 Fe6 C29 40.02(15) . . ?
C18 Fe6 C29 109.51(13) . . ?
C30 Fe6 C38 164.86(14) . . ?
C23 Fe6 C38 40.56(14) . . ?
C51 Fe6 C38 118.66(14) . . ?
C36 Fe6 C38 68.35(13) . . ?
C43 Fe6 C38 153.08(15) . . ?
C20 Fe6 C38 107.70(13) . . ?
C18 Fe6 C38 40.49(13) . . ?
C29 Fe6 C38 126.53(13) . . ?
C30 Fe6 C4 109.90(12) . . ?
C23 Fe6 C4 68.35(13) . . ?
C51 Fe6 C4 162.65(15) . . ?
C36 Fe6 C4 40.52(12) . . ?
C43 Fe6 C4 125.95(13) . . ?
C20 Fe6 C4 156.16(14) . . ?
C18 Fe6 C4 40.89(11) . . ?
C29 Fe6 C4 122.20(13) . . ?
C38 Fe6 C4 68.39(12) . . ?

_refine_diff_density_max         0.524
_refine_diff_density_min         -0.754
_refine_diff_density_rms         0.110

_shelx_res_file                  
; 
  
    P21c-temp.res created by SHELXL-2014/7 
  
  
TITL P21c-temp in P2(1)/c 
CELL 0.71073  14.0078  19.3202  12.2848  90.000 115.926  90.000 
ZERR    4.00   0.0004   0.0005   0.0004   0.000   0.004   0.000 
LATT  1 
SYMM -X, 0.5+Y, 0.5-Z 
SFAC C H F FE BR 
UNIT 144 96 12 12 12 
LIST 6 ! automatically inserted. Change 6 to 4 for CHECKCIF!! 
  
L.S. 4 
BOND 
FMAP 2 
PLAN 20 
ACTA 
WGHT    0.020400    1.401500 
FVAR       0.07237 
MOLE   1 
MOLE   2 
MOLE   3 
C4    1    0.174363    0.604783    0.727839    11.00000    0.01690    0.01387 = 
         0.02155    0.00109    0.01216   -0.00075 
C5    1    0.110986    0.558206    0.301280    11.00000    0.01238    0.01710 = 
         0.01620   -0.00097    0.00750    0.00123 
C6    1    0.145062    0.576033    0.516456    11.00000    0.00903    0.01331 = 
         0.02094    0.00053    0.00728   -0.00077 
C7    1    0.110681    0.462864    0.441231    11.00000    0.01017    0.01745 = 
         0.01629   -0.00282    0.00512   -0.00092 
C8    1    0.155906    0.555778    0.629771    11.00000    0.01045    0.01570 = 
         0.01851    0.00052    0.00691   -0.00078 
C9    1    0.122440    0.532170    0.419225    11.00000    0.00980    0.01859 = 
         0.01545    0.00143    0.00552    0.00011 
C10   1    0.135861    0.306301    0.504956    11.00000    0.01853    0.01627 = 
         0.02381   -0.00069    0.00944   -0.00162 
AFIX  13 
H10   2    0.162614    0.312268    0.443976    11.00000   -1.20000 
AFIX   0 
C11   1    0.113499    0.360561    0.568832    11.00000    0.01096    0.01487 = 
         0.02275    0.00306    0.00635   -0.00095 
C12   1    0.129496    0.627578    0.158571    11.00000    0.02622    0.01886 = 
         0.02305    0.00525    0.01276    0.00453 
AFIX  13 
H12   2    0.153367    0.664182    0.120967    11.00000   -1.20000 
AFIX   0 
C13   1    0.122763    0.435636    0.551008    11.00000    0.00858    0.01679 = 
         0.02168    0.00037    0.00749   -0.00089 
C14   1    0.363699    0.346704    0.787677    11.00000    0.01150    0.02066 = 
         0.02722    0.00483    0.00550   -0.00058 
C15   1    0.041757    0.532653    0.183660    11.00000    0.01160    0.02156 = 
         0.01911   -0.00036    0.00405    0.00154 
AFIX  13 
H15   2   -0.005565    0.492583    0.166185    11.00000   -1.20000 
AFIX   0 
C16   1    0.077798    0.328848    0.650251    11.00000    0.01387    0.01961 = 
         0.02951    0.00732    0.01059    0.00099 
AFIX  13 
H16   2    0.057159    0.353074    0.706776    11.00000   -1.20000 
AFIX   0 
C17   1    0.165892    0.616692    0.284826    11.00000    0.01728    0.01434 = 
         0.02156    0.00059    0.01064    0.00051 
AFIX  13 
H17   2    0.219063    0.644658    0.349493    11.00000   -1.20000 
AFIX   0 
C18   1    0.132811    0.673911    0.715355    11.00000    0.01522    0.01843 = 
         0.03067   -0.00125    0.01359   -0.00036 
AFIX  13 
H18   2    0.090606    0.697821    0.638848    11.00000   -1.20000 
AFIX   0 
C19   1    0.311687    0.463354    0.309483    11.00000    0.01882    0.02132 = 
         0.01668    0.00030    0.00763    0.00473 
C20   1    0.378292    0.765227    0.822194    11.00000    0.01965    0.02762 = 
         0.07039   -0.01926    0.02320   -0.00744 
AFIX  13 
H20   2    0.354846    0.812065    0.829474    11.00000   -1.20000 
AFIX   0 
C21   1    0.237224    0.465903    0.103294    11.00000    0.02301    0.03531 = 
         0.01996   -0.00285    0.01116    0.00922 
AFIX  13 
H21   2    0.193746    0.454924    0.017762    11.00000   -1.20000 
AFIX   0 
C22   1    0.236404    0.429878    0.204173    11.00000    0.02208    0.01746 = 
         0.02216   -0.00383    0.00948    0.00574 
AFIX  13 
H22   2    0.193532    0.389223    0.201317    11.00000   -1.20000 
AFIX   0 
C23   1    0.224816    0.650726    0.918177    11.00000    0.06277    0.02069 = 
         0.02336   -0.00431    0.02662   -0.00792 
AFIX  13 
H23   2    0.256796    0.655659    1.006425    11.00000   -1.20000 
AFIX   0 
C24   1    0.357458    0.519563    0.276872    11.00000    0.01433    0.02880 = 
         0.02378    0.00254    0.01055    0.00403 
AFIX  13 
H24   2    0.411358    0.551378    0.332116    11.00000   -1.20000 
AFIX   0 
C25   1    0.144126    0.484615    0.641457    11.00000    0.01161    0.02051 = 
         0.01899    0.00579    0.01025    0.00244 
C26   1    0.356070    0.230102    0.757985    11.00000    0.01266    0.02043 = 
         0.05512    0.00467    0.00727    0.00252 
AFIX  13 
H26   2    0.361265    0.184093    0.727415    11.00000   -1.20000 
AFIX   0 
C27   1    0.312312    0.520422    0.148768    11.00000    0.02183    0.03599 = 
         0.02501    0.00957    0.01588    0.00861 
AFIX  13 
H27   2    0.328553    0.554086    0.099564    11.00000   -1.20000 
AFIX   0 
C29   1    0.357850    0.731216    0.713213    11.00000    0.01960    0.01773 = 
         0.05195    0.00280    0.02055    0.00008 
AFIX  13 
H29   2    0.318916    0.749931    0.631327    11.00000   -1.20000 
AFIX   0 
C30   1    0.405331    0.664779    0.744477    11.00000    0.01367    0.02230 = 
         0.02983   -0.00595    0.00749   -0.00203 
C31   1    0.318005    0.244528    0.844106    11.00000    0.01618    0.03160 = 
         0.04194    0.01731    0.00547   -0.00205 
AFIX  13 
H31   2    0.292679    0.210138    0.884053    11.00000   -1.20000 
AFIX   0 
C32   1    0.076934    0.255660    0.633247    11.00000    0.01412    0.01800 = 
         0.03504    0.00633    0.00755   -0.00314 
AFIX  13 
H32   2    0.055914    0.220817    0.676585    11.00000   -1.20000 
AFIX   0 
C36   1    0.231941    0.591522    0.853913    11.00000    0.04339    0.01631 = 
         0.01887   -0.00060    0.01514   -0.00039 
AFIX  13 
H36   2    0.269935    0.548661    0.890234    11.00000   -1.20000 
AFIX   0 
C37   1    0.113134    0.242105    0.544752    11.00000    0.02043    0.01347 = 
         0.03160   -0.00091    0.00619   -0.00080 
AFIX  13 
H37   2    0.121239    0.196239    0.515756    11.00000   -1.20000 
AFIX   0 
C38   1    0.163083    0.701430    0.833078    11.00000    0.03128    0.01891 = 
         0.04015   -0.00614    0.02868   -0.00314 
AFIX  13 
H38   2    0.145422    0.747556    0.852081    11.00000   -1.20000 
AFIX   0 
C39   1    0.053449    0.575867    0.096668    11.00000    0.01838    0.02739 = 
         0.01563    0.00325    0.00720    0.00678 
AFIX  13 
H39   2    0.015778    0.570454    0.008614    11.00000   -1.20000 
AFIX   0 
C43   1    0.454069    0.656898    0.870947    11.00000    0.01621    0.04531 = 
         0.02940   -0.00975   -0.00189    0.00944 
AFIX  13 
H43   2    0.493206    0.616371    0.916740    11.00000   -1.20000 
AFIX   0 
C45   1    0.383992    0.293727    0.721070    11.00000    0.01242    0.02395 = 
         0.03851    0.00116    0.01112    0.00107 
AFIX  13 
H45   2    0.412590    0.299649    0.661727    11.00000   -1.20000 
AFIX   0 
C51   1    0.436689    0.720422    0.919460    11.00000    0.01840    0.06196 = 
         0.04322   -0.03312    0.00492   -0.00230 
AFIX  13 
H51   2    0.461294    0.731044    1.005538    11.00000   -1.20000 
AFIX   0 
C53   1    0.321757    0.317233    0.863295    11.00000    0.01575    0.03459 = 
         0.02379    0.00781    0.00499   -0.00243 
AFIX  13 
H53   2    0.301053    0.342008    0.919267    11.00000   -1.20000 
AFIX   0 
F1    3    0.152062    0.461992    0.749072    11.00000    0.02665    0.01634 = 
         0.02063    0.00280    0.01426   -0.00121 
F2    3    0.156025    0.644435    0.501066    11.00000    0.01895    0.01357 = 
         0.01876    0.00265    0.00860   -0.00074 
F3    3    0.085730    0.418790    0.347177    11.00000    0.02484    0.01625 = 
         0.01851   -0.00384    0.00902   -0.00338 
FE4   4    0.195945    0.531028    0.207181    11.00000    0.01431    0.01758 = 
         0.01556    0.00099    0.00708    0.00134 
FE5   4    0.226805    0.294236    0.686624    11.00000    0.01120    0.01512 = 
         0.02518    0.00347    0.00670    0.00025 
FE6   4    0.295068    0.675912    0.809327    11.00000    0.01646    0.01703 = 
         0.01829   -0.00262    0.00551    0.00164 
BR1   5    0.353116    0.435321    0.471036    11.00000    0.01904    0.02303 = 
         0.01804    0.00179    0.00684    0.00357 
BR2   5    0.400971    0.440158    0.786192    11.00000    0.01990    0.02130 = 
         0.03476    0.00123    0.00821   -0.00543 
BR3   5    0.413163    0.600310    0.633977    11.00000    0.02138    0.02650 = 
         0.03293   -0.00656    0.01564   -0.00145 
HKLF 4 
  
REM  P21c-temp in P2(1)/c 
REM R1 =  0.0327 for    5847 Fo > 4sig(Fo)  and  0.0508 for all    7453 data 
REM    406 parameters refined using      0 restraints 
  
END 
  
WGHT      0.0204      1.4015 
  
REM Highest difference peak  0.524,  deepest hole -0.754,  1-sigma level  0.110 
Q1    1   0.3790  0.4442  0.8420  11.00000  0.05    0.52 
Q2    1   0.1581  0.5501  0.4835  11.00000  0.05    0.47 
Q3    1   0.2451  0.6037  0.5347  11.00000  0.05    0.47 
Q4    1   0.3864  0.3145  0.7806  11.00000  0.05    0.46 
Q5    1   0.2183  0.5405  0.9003  11.00000  0.05    0.45 
Q6    1   0.1225  0.5075  0.0292  11.00000  0.05    0.44 
Q7    1   0.4023  0.3914  0.4541  11.00000  0.05    0.43 
Q8    1   0.4836  0.4679  0.8661  11.00000  0.05    0.42 
Q9    1   0.0410  0.7910  0.6661  11.00000  0.05    0.42 
Q10   1   0.4800  0.4210  0.8466  11.00000  0.05    0.41 
Q11   1   0.1261  0.5623  0.5625  11.00000  0.05    0.41 
Q12   1   0.1047  0.4601  0.4935  11.00000  0.05    0.41 
Q13   1   0.1598  0.2824  0.7294  11.00000  0.05    0.40 
Q14   1   0.1211  0.5250  0.6222  11.00000  0.05    0.40 
Q15   1   0.2211  0.6914  0.8660  11.00000  0.05    0.39 
Q16   1   0.1076  0.2508  0.4419  11.00000  0.05    0.39 
Q17   1   0.4934  0.6250  0.6142  11.00000  0.05    0.39 
Q18   1  -0.1410  0.4683  0.1130  11.00000  0.05    0.39 
Q19   1   0.4690  0.5977  0.9546  11.00000  0.05    0.39 
Q20   1   0.1099  0.2289  0.6324  11.00000  0.05    0.39 
;
_shelx_res_checksum              39535
####################################################################### 
# 
# This file contains crystal structure data downloaded from the 
# Cambridge Structural Database (CSD) hosted by the Cambridge 
# Crystallographic Data Centre (CCDC).
# 
# Full information about CCDC data access policies and citation 
# guidelines are available at http://www.ccdc.cam.ac.uk/access/V1 
# 
# Audit and citation data items may have been added by the CCDC. 
# Please retain this information to preserve the provenance of 
# this file and to allow appropriate attribution of the data. 
# 
#######################################################################

data_Mes(FcBr)3
_database_code_depnum_ccdc_archive 'CCDC 1990282'
loop_
_audit_author_name
_audit_author_address
'Peter Coburger'
;Regensburg University
Germany
;
_audit_update_record             
;
2020-03-13 deposited with the CCDC.	2020-08-03 downloaded from the CCDC.
;

_audit_creation_method           SHELXL-2014/7
_shelx_SHELXL_version_number     2014/7
_chemical_name_systematic        ?
_chemical_name_common            ?
_chemical_melting_point          ?
_chemical_formula_moiety         ?
_chemical_formula_sum            'C39 H33 Br3 Fe3'
_chemical_formula_weight         908.93

loop_
_atom_type_symbol
_atom_type_description
_atom_type_scat_dispersion_real
_atom_type_scat_dispersion_imag
_atom_type_scat_source
C C 0.0033 0.0016 'International Tables Vol C Tables 4.2.6.8 and 6.1.1.4'
H H 0.0000 0.0000 'International Tables Vol C Tables 4.2.6.8 and 6.1.1.4'
Fe Fe 0.3463 0.8444 'International Tables Vol C Tables 4.2.6.8 and 6.1.1.4'
Br Br -0.2901 2.4595 'International Tables Vol C Tables 4.2.6.8 and 6.1.1.4'

_space_group_crystal_system      monoclinic
_space_group_IT_number           14
_space_group_name_H-M_alt        'P 21/c'
_space_group_name_Hall           '-P 2ybc'

_shelx_space_group_comment       
; 
The symmetry employed for this shelxl refinement is uniquely defined 
by the following loop, which should always be used as a source of 
symmetry information in preference to the above space-group names. 
They are only intended as comments. 
;

loop_
_space_group_symop_operation_xyz
'x, y, z'
'-x, y+1/2, -z+1/2'
'-x, -y, -z'
'x, -y-1/2, z-1/2'

_cell_length_a                   15.6190(5)
_cell_length_b                   14.0809(5)
_cell_length_c                   14.7566(6)
_cell_angle_alpha                90
_cell_angle_beta                 98.420(3)
_cell_angle_gamma                90
_cell_volume                     3210.4(2)
_cell_formula_units_Z            4
_cell_measurement_temperature    130(2)
_cell_measurement_reflns_used    5298
_cell_measurement_theta_min      2.7860
_cell_measurement_theta_max      32.0770

_exptl_crystal_description       prism
_exptl_crystal_colour            'clear orange'
_exptl_crystal_density_meas      ?
_exptl_crystal_density_method    ?
_exptl_crystal_density_diffrn    1.881
_exptl_crystal_F_000             1800
_exptl_transmission_factor_min   ?
_exptl_transmission_factor_max   ?
_exptl_crystal_size_max          0.2000
_exptl_crystal_size_mid          0.2000
_exptl_crystal_size_min          0.1000
_exptl_absorpt_coefficient_mu    5.101
_shelx_estimated_absorpt_T_min   ?
_shelx_estimated_absorpt_T_max   ?
_exptl_absorpt_correction_type   multi-scan
_exptl_absorpt_correction_T_min  0.80623
_exptl_absorpt_correction_T_max  1.00000
_exptl_absorpt_process_details   
; 
'Tue May 10 15:36:30 2016' 
;
_exptl_absorpt_special_details   ?
_diffrn_ambient_temperature      130
_diffrn_radiation_wavelength     0.71073
_diffrn_radiation_type           MoK\a
_diffrn_source                   'Enhance (Mo) X-ray Source'
_diffrn_measurement_device_type  'Xcalibur, Sapphire3, Gemini'
_diffrn_measurement_method       '\w scans'
_diffrn_detector_area_resol_mean 16.3560
_diffrn_reflns_number            16679
_diffrn_reflns_av_unetI/netI     0.0470
_diffrn_reflns_av_R_equivalents  0.0299
_diffrn_reflns_limit_h_min       -20
_diffrn_reflns_limit_h_max       18
_diffrn_reflns_limit_k_min       -18
_diffrn_reflns_limit_k_max       9
_diffrn_reflns_limit_l_min       -14
_diffrn_reflns_limit_l_max       19
_diffrn_reflns_theta_min         2.289
_diffrn_reflns_theta_max         28.281
_diffrn_reflns_theta_full        25.242
_diffrn_measured_fraction_theta_max 1.000
_diffrn_measured_fraction_theta_full 0.999
_diffrn_reflns_Laue_measured_fraction_max 1.000
_diffrn_reflns_Laue_measured_fraction_full 0.999
_diffrn_reflns_point_group_measured_fraction_max 1.000
_diffrn_reflns_point_group_measured_fraction_full 0.999
_reflns_number_total             7967
_reflns_number_gt                6163
_reflns_threshold_expression     'I > 2\s(I)'
_reflns_Friedel_coverage         0.000
_reflns_Friedel_fraction_max     .
_reflns_Friedel_fraction_full    .

_reflns_special_details          
; 
 Reflections were merged by SHELXL according to the crystal 
 class for the calculation of statistics and refinement. 
  
 _reflns_Friedel_fraction is defined as the number of unique 
 Friedel pairs measured divided by the number that would be 
 possible theoretically, ignoring centric projections and 
 systematic absences. 
;

_computing_data_collection       
; 
'Tue May 10 15:36:30 2016' 
;
_computing_cell_refinement       
; 
'Tue May 10 15:36:30 2016' 
;
_computing_data_reduction        
; 
'Tue May 10 15:36:30 2016' 
;
_computing_structure_solution    ?
_computing_structure_refinement  'SHELXL-2014/7 (Sheldrick, 2014)'
_computing_molecular_graphics    ?
_computing_publication_material  ?
_refine_special_details          ?
_refine_ls_structure_factor_coef Fsqd
_refine_ls_matrix_type           full
_refine_ls_weighting_scheme      calc
_refine_ls_weighting_details     
'w=1/[\s^2^(Fo^2^)+(0.0361P)^2^+8.3700P] where P=(Fo^2^+2Fc^2^)/3'
_atom_sites_solution_primary     ?
_atom_sites_solution_secondary   ?
_atom_sites_solution_hydrogens   mixed
_refine_ls_hydrogen_treatment    mixed
_refine_ls_extinction_method     none
_refine_ls_extinction_coef       .
_refine_ls_number_reflns         7967
_refine_ls_number_parameters     442
_refine_ls_number_restraints     0
_refine_ls_R_factor_all          0.0610
_refine_ls_R_factor_gt           0.0405
_refine_ls_wR_factor_ref         0.1017
_refine_ls_wR_factor_gt          0.0908
_refine_ls_goodness_of_fit_ref   1.035
_refine_ls_restrained_S_all      1.035
_refine_ls_shift/su_max          0.054
_refine_ls_shift/su_mean         0.002

loop_
_atom_site_label
_atom_site_type_symbol
_atom_site_fract_x
_atom_site_fract_y
_atom_site_fract_z
_atom_site_U_iso_or_equiv
_atom_site_adp_type
_atom_site_occupancy
_atom_site_site_symmetry_order
_atom_site_calc_flag
_atom_site_refinement_flags_posn
_atom_site_refinement_flags_adp
_atom_site_refinement_flags_occupancy
_atom_site_disorder_assembly
_atom_site_disorder_group
Br1 Br 0.21297(3) 0.47059(3) 0.08876(3) 0.03602(12) Uani 1 1 d . . . . .
Br2 Br 0.97670(3) 0.07755(3) 0.09031(3) 0.02992(11) Uani 1 1 d . . . . .
Br3 Br 0.72433(3) 1.07879(3) 0.00898(3) 0.03756(12) Uani 1 1 d . . . . .
Fe1 Fe 0.41405(3) 0.57517(4) 0.15188(4) 0.01513(11) Uani 1 1 d . . . . .
Fe2 Fe 0.91162(3) 0.29979(4) 0.15945(3) 0.01321(11) Uani 1 1 d . . . . .
Fe3 Fe 0.76462(3) 0.83453(4) 0.04015(4) 0.01593(12) Uani 1 1 d . . . . .
C1 C 0.6280(2) 0.5473(3) 0.2034(2) 0.0137(7) Uani 1 1 d . . . . .
C2 C 0.6801(2) 0.4656(3) 0.2192(2) 0.0141(7) Uani 1 1 d . . . . .
C3 C 0.7668(2) 0.4677(2) 0.1994(2) 0.0129(7) Uani 1 1 d . . . . .
C4 C 0.8031(2) 0.5529(3) 0.1745(2) 0.0133(7) Uani 1 1 d . . . . .
C5 C 0.7517(2) 0.6354(3) 0.1605(2) 0.0134(7) Uani 1 1 d . . . . .
C6 C 0.5370(2) 0.5418(3) 0.2238(2) 0.0162(7) Uani 1 1 d . . . . .
C7 C 0.6504(3) 0.3793(3) 0.2669(3) 0.0216(8) Uani 1 1 d . . . . .
C8 C 0.8995(2) 0.5562(3) 0.1696(3) 0.0179(7) Uani 1 1 d . . . . .
C9 C 0.6086(2) 0.7200(3) 0.1627(3) 0.0205(8) Uani 1 1 d . . . . .
C10 C 0.6637(2) 0.6323(2) 0.1746(2) 0.0135(7) Uani 1 1 d . . . . .
C11 C 0.4922(2) 0.6084(3) 0.2741(3) 0.0242(9) Uani 1 1 d . . . . .
H11 H 0.5127 0.6721 0.2931 0.029 Uiso 1 1 calc R U . . .
C12 C 0.4131(3) 0.5677(4) 0.2903(3) 0.0321(10) Uani 1 1 d . . . . .
H12 H 0.3705 0.5975 0.3239 0.039 Uiso 1 1 calc R U . . .
C13 C 0.4064(3) 0.4770(4) 0.2505(3) 0.0342(11) Uani 1 1 d . . . . .
H13 H 0.3587 0.4321 0.2523 0.041 Uiso 1 1 calc R U . . .
C14 C 0.4814(2) 0.4608(3) 0.2078(3) 0.0258(9) Uani 1 1 d . . . . .
H14 H 0.4937 0.4030 0.1750 0.031 Uiso 1 1 calc R U . . .
C15 C 0.3009(2) 0.5585(3) 0.0694(3) 0.0224(8) Uani 1 1 d . . . . .
C16 C 0.3702(3) 0.5389(3) 0.0190(3) 0.0251(9) Uani 1 1 d . . . . .
H16 H 0.3809 0.4791 -0.0116 0.030 Uiso 1 1 calc R U . . .
C17 C 0.4201(3) 0.6235(3) 0.0212(3) 0.0247(9) Uani 1 1 d . . . . .
H17 H 0.4731 0.6317 -0.0061 0.030 Uiso 1 1 calc R U . . .
C18 C 0.7849(2) 0.8170(2) 0.1808(2) 0.0142(7) Uani 1 1 d . . . . .
H18 H 0.7428 0.8322 0.2219 0.017 Uiso 1 1 calc R U . . .
C19 C 0.3068(2) 0.6530(3) 0.1016(3) 0.0203(8) Uani 1 1 d . . . . .
H19 H 0.2671 0.6847 0.1375 0.024 Uiso 1 1 calc R U . . .
C20 C 0.8140(2) 0.3749(3) 0.2128(2) 0.0139(7) Uani 1 1 d . . . . .
C21 C 0.7831(2) 0.2879(3) 0.1705(3) 0.0168(7) Uani 1 1 d . . . . .
H21 H 0.7360 0.2820 0.1191 0.020 Uiso 1 1 calc R U . . .
C22 C 0.8309(2) 0.2115(3) 0.2152(3) 0.0206(8) Uani 1 1 d . . . . .
H22 H 0.8217 0.1440 0.2010 0.025 Uiso 1 1 calc R U . . .
C23 C 0.8929(2) 0.2495(3) 0.2847(3) 0.0197(8) Uani 1 1 d . . . . .
H23 H 0.9348 0.2130 0.3268 0.024 Uiso 1 1 calc R U . . .
C24 C 0.8837(2) 0.3506(3) 0.2836(2) 0.0175(7) Uani 1 1 d . . . . .
H24 H 0.9189 0.3954 0.3239 0.021 Uiso 1 1 calc R U . . .
C25 C 0.9792(2) 0.2110(3) 0.0891(3) 0.0183(7) Uani 1 1 d . . . . .
C26 C 1.0379(2) 0.2682(3) 0.1475(3) 0.0216(8) Uani 1 1 d . . . . .
H26 H 1.0827 0.2460 0.1964 0.026 Uiso 1 1 calc R U . . .
C27 C 1.0192(2) 0.3640(3) 0.1216(3) 0.0240(8) Uani 1 1 d . . . . .
H27 H 1.0485 0.4201 0.1505 0.029 Uiso 1 1 calc R U . . .
C28 C 0.9503(3) 0.3646(3) 0.0473(3) 0.0236(8) Uani 1 1 d . . . . .
H28 H 0.9240 0.4212 0.0162 0.028 Uiso 1 1 calc R U . . .
C29 C 0.9249(2) 0.2692(3) 0.0267(3) 0.0225(8) Uani 1 1 d . . . . .
H29 H 0.8792 0.2477 -0.0217 0.027 Uiso 1 1 calc R U . . .
C30 C 0.7933(2) 0.7266(3) 0.1383(2) 0.0134(7) Uani 1 1 d . . . . .
C31 C 0.8603(2) 0.7386(3) 0.0810(3) 0.0173(7) Uani 1 1 d . . . . .
H31 H 0.8807 0.6895 0.0423 0.021 Uiso 1 1 calc R U . . .
C32 C 0.8928(2) 0.8331(3) 0.0914(3) 0.0188(8) Uani 1 1 d . . . . .
H32 H 0.9395 0.8599 0.0617 0.023 Uiso 1 1 calc R U . . .
C33 C 0.8457(2) 0.8819(3) 0.1526(3) 0.0182(7) Uani 1 1 d . . . . .
H33 H 0.8540 0.9482 0.1723 0.022 Uiso 1 1 calc R U . . .
C34 C 0.3817(2) 0.6934(3) 0.0716(3) 0.0197(8) Uani 1 1 d . . . . .
H34 H 0.4036 0.7579 0.0848 0.024 Uiso 1 1 calc R U . . .
C35 C 0.7107(3) 0.9507(3) -0.0271(3) 0.0261(9) Uani 1 1 d . . . . .
C36 C 0.6445(3) 0.8896(3) -0.0063(3) 0.0288(9) Uani 1 1 d . . . . .
H36 H 0.5989 0.9049 0.0305 0.035 Uiso 1 1 calc R U . . .
C37 C 0.6567(3) 0.8014(4) -0.0502(3) 0.0352(11) Uani 1 1 d . . . . .
H37 H 0.6211 0.7445 -0.0477 0.042 Uiso 1 1 calc R U . . .
C38 C 0.7295(3) 0.8090(3) -0.0969(3) 0.0344(11) Uani 1 1 d . . . . .
H38 H 0.7525 0.7587 -0.1324 0.041 Uiso 1 1 calc R U . . .
C39 C 0.7636(3) 0.9024(3) -0.0828(3) 0.0287(9) Uani 1 1 d . . . . .
H39 H 0.8138 0.9285 -0.1070 0.034 Uiso 1 1 calc R U . . .
H7A H 0.630(3) 0.335(3) 0.228(3) 0.018(11) Uiso 1 1 d . . . . .
H7B H 0.697(3) 0.349(3) 0.300(3) 0.028(12) Uiso 1 1 d . . . . .
H7C H 0.609(3) 0.399(3) 0.310(3) 0.025(11) Uiso 1 1 d . . . . .
H8A H 0.925(2) 0.616(3) 0.194(2) 0.004(8) Uiso 1 1 d . . . . .
H8B H 0.912(3) 0.553(3) 0.115(3) 0.024(12) Uiso 1 1 d . . . . .
H8C H 0.926(2) 0.511(3) 0.204(3) 0.008(9) Uiso 1 1 d . . . . .
H9A H 0.625(3) 0.760(3) 0.124(3) 0.024(12) Uiso 1 1 d . . . . .
H9B H 0.552(3) 0.706(3) 0.143(3) 0.026(12) Uiso 1 1 d . . . . .
H9C H 0.612(3) 0.749(3) 0.213(3) 0.018(11) Uiso 1 1 d . . . . .

loop_
_atom_site_aniso_label
_atom_site_aniso_U_11
_atom_site_aniso_U_22
_atom_site_aniso_U_33
_atom_site_aniso_U_23
_atom_site_aniso_U_13
_atom_site_aniso_U_12
Br1 0.0260(2) 0.0353(3) 0.0430(3) 0.0075(2) -0.00734(18) -0.01435(19)
Br2 0.0360(2) 0.0165(2) 0.0412(3) -0.00275(18) 0.01872(19) -0.00006(17)
Br3 0.0530(3) 0.0236(2) 0.0362(3) 0.00622(19) 0.0070(2) 0.0068(2)
Fe1 0.0115(2) 0.0152(3) 0.0190(3) 0.0012(2) 0.00356(18) -0.0003(2)
Fe2 0.0141(2) 0.0121(2) 0.0141(2) 0.00078(19) 0.00442(18) 0.0012(2)
Fe3 0.0180(2) 0.0150(3) 0.0145(2) 0.0022(2) 0.00149(19) 0.0012(2)
C1 0.0131(15) 0.0144(17) 0.0136(16) 0.0026(13) 0.0015(12) -0.0015(14)
C2 0.0136(15) 0.0147(17) 0.0143(17) 0.0000(14) 0.0028(12) -0.0013(14)
C3 0.0131(15) 0.0119(16) 0.0136(16) 0.0001(13) 0.0017(12) 0.0010(13)
C4 0.0122(15) 0.0133(17) 0.0148(16) -0.0012(13) 0.0030(12) -0.0004(13)
C5 0.0129(15) 0.0131(17) 0.0147(17) 0.0006(13) 0.0033(12) 0.0000(13)
C6 0.0133(16) 0.0164(17) 0.0191(18) 0.0041(15) 0.0027(13) -0.0004(14)
C7 0.0201(19) 0.0168(19) 0.029(2) 0.0069(17) 0.0090(16) 0.0011(16)
C8 0.0157(17) 0.0144(18) 0.024(2) 0.0007(16) 0.0040(15) -0.0003(15)
C9 0.0119(17) 0.0161(19) 0.034(2) 0.0020(18) 0.0041(16) 0.0010(15)
C10 0.0130(15) 0.0123(16) 0.0149(17) -0.0026(13) 0.0013(12) 0.0005(13)
C11 0.0182(18) 0.037(2) 0.0186(19) -0.0021(17) 0.0058(14) 0.0020(17)
C12 0.0208(19) 0.052(3) 0.025(2) 0.013(2) 0.0098(16) 0.005(2)
C13 0.0184(19) 0.042(3) 0.042(3) 0.028(2) 0.0049(17) -0.0070(19)
C14 0.0150(17) 0.019(2) 0.042(3) 0.0105(18) 0.0022(16) -0.0023(16)
C15 0.0177(17) 0.022(2) 0.027(2) 0.0010(16) -0.0001(15) -0.0053(16)
C16 0.028(2) 0.025(2) 0.021(2) -0.0051(17) 0.0020(16) 0.0041(18)
C17 0.0222(19) 0.033(2) 0.020(2) 0.0036(17) 0.0067(15) 0.0024(18)
C18 0.0127(15) 0.0141(17) 0.0157(17) 0.0021(14) 0.0011(12) -0.0004(14)
C19 0.0150(16) 0.0201(19) 0.025(2) -0.0028(16) -0.0002(14) 0.0050(15)
C20 0.0124(15) 0.0150(17) 0.0152(17) 0.0012(14) 0.0047(12) -0.0002(14)
C21 0.0147(16) 0.0155(18) 0.0216(19) -0.0008(14) 0.0072(13) -0.0039(14)
C22 0.0240(19) 0.0147(18) 0.026(2) 0.0035(15) 0.0129(15) -0.0007(16)
C23 0.0249(18) 0.0186(19) 0.0182(18) 0.0061(15) 0.0112(15) 0.0080(16)
C24 0.0201(17) 0.0198(19) 0.0133(17) -0.0009(14) 0.0053(13) 0.0060(15)
C25 0.0238(18) 0.0116(17) 0.0215(19) -0.0009(14) 0.0101(15) 0.0020(15)
C26 0.0157(17) 0.023(2) 0.028(2) -0.0008(16) 0.0069(15) 0.0024(16)
C27 0.0227(19) 0.0171(19) 0.035(2) -0.0012(17) 0.0137(16) -0.0045(16)
C28 0.029(2) 0.021(2) 0.023(2) 0.0052(16) 0.0139(16) 0.0047(17)
C29 0.0248(19) 0.029(2) 0.0148(18) -0.0008(16) 0.0065(15) 0.0041(17)
C30 0.0125(15) 0.0130(17) 0.0153(17) 0.0005(13) 0.0037(12) 0.0023(13)
C31 0.0176(17) 0.0151(18) 0.0205(19) 0.0029(15) 0.0068(14) 0.0022(15)
C32 0.0143(16) 0.0189(19) 0.0239(19) 0.0043(15) 0.0054(14) -0.0015(15)
C33 0.0183(17) 0.0139(17) 0.0212(19) 0.0019(15) -0.0016(14) -0.0010(15)
C34 0.0189(17) 0.0158(18) 0.024(2) 0.0046(15) 0.0008(14) -0.0010(15)
C35 0.033(2) 0.023(2) 0.022(2) 0.0064(17) -0.0004(16) 0.0068(18)
C36 0.0217(19) 0.032(2) 0.030(2) 0.0099(19) -0.0047(16) 0.0031(18)
C37 0.036(2) 0.035(3) 0.028(2) 0.003(2) -0.0148(19) -0.005(2)
C38 0.050(3) 0.035(3) 0.016(2) -0.0005(18) -0.0033(18) 0.008(2)
C39 0.035(2) 0.035(2) 0.0156(19) 0.0106(17) 0.0036(16) 0.008(2)

_geom_special_details            
; 
 All esds (except the esd in the dihedral angle between two l.s. planes) 
 are estimated using the full covariance matrix.  The cell esds are taken 
 into account individually in the estimation of esds in distances, angles 
 and torsion angles; correlations between esds in cell parameters are only 
 used when they are defined by crystal symmetry.  An approximate (isotropic) 
 treatment of cell esds is used for estimating esds involving l.s. planes. 
;

loop_
_geom_bond_atom_site_label_1
_geom_bond_atom_site_label_2
_geom_bond_distance
_geom_bond_site_symmetry_2
_geom_bond_publ_flag
Br1 C15 1.901(4) . ?
Br2 C25 1.879(4) . ?
Br3 C35 1.883(4) . ?
Fe1 C15 2.007(4) . ?
Fe1 C13 2.023(4) . ?
Fe1 C14 2.031(4) . ?
Fe1 C16 2.045(4) . ?
Fe1 C19 2.047(4) . ?
Fe1 C12 2.048(4) . ?
Fe1 C17 2.060(4) . ?
Fe1 C34 2.063(4) . ?
Fe1 C11 2.078(4) . ?
Fe1 C6 2.107(3) . ?
Fe2 C25 2.019(4) . ?
Fe2 C22 2.029(4) . ?
Fe2 C23 2.039(4) . ?
Fe2 C21 2.044(3) . ?
Fe2 C29 2.045(4) . ?
Fe2 C26 2.055(4) . ?
Fe2 C28 2.057(4) . ?
Fe2 C27 2.056(4) . ?
Fe2 C24 2.071(4) . ?
Fe2 C20 2.101(3) . ?
Fe3 C35 2.032(4) . ?
Fe3 C32 2.034(4) . ?
Fe3 C31 2.039(4) . ?
Fe3 C37 2.044(4) . ?
Fe3 C33 2.046(4) . ?
Fe3 C38 2.048(4) . ?
Fe3 C39 2.049(4) . ?
Fe3 C36 2.053(4) . ?
Fe3 C18 2.068(3) . ?
Fe3 C30 2.102(4) . ?
C1 C2 1.408(5) . ?
C1 C10 1.411(5) . ?
C1 C6 1.498(5) . ?
C2 C3 1.427(5) . ?
C2 C7 1.511(5) . ?
C3 C4 1.400(5) . ?
C3 C20 1.499(5) . ?
C4 C5 1.411(5) . ?
C4 C8 1.518(5) . ?
C5 C10 1.421(5) . ?
C5 C30 1.497(5) . ?
C6 C14 1.433(5) . ?
C6 C11 1.439(5) . ?
C9 C10 1.500(5) . ?
C11 C12 1.414(6) . ?
C12 C13 1.404(7) . ?
C13 C14 1.426(6) . ?
C15 C19 1.411(5) . ?
C15 C16 1.427(6) . ?
C16 C17 1.423(6) . ?
C17 C34 1.418(6) . ?
C18 C33 1.424(5) . ?
C18 C30 1.433(5) . ?
C19 C34 1.429(5) . ?
C20 C21 1.426(5) . ?
C20 C24 1.435(5) . ?
C21 C22 1.416(5) . ?
C22 C23 1.408(6) . ?
C23 C24 1.430(5) . ?
C25 C26 1.415(5) . ?
C25 C29 1.418(5) . ?
C26 C27 1.420(6) . ?
C27 C28 1.420(6) . ?
C28 C29 1.421(6) . ?
C30 C31 1.449(5) . ?
C31 C32 1.425(5) . ?
C32 C33 1.423(5) . ?
C35 C36 1.414(6) . ?
C35 C39 1.421(6) . ?
C36 C37 1.426(7) . ?
C37 C38 1.418(7) . ?
C38 C39 1.423(7) . ?

loop_
_geom_angle_atom_site_label_1
_geom_angle_atom_site_label_2
_geom_angle_atom_site_label_3
_geom_angle
_geom_angle_site_symmetry_1
_geom_angle_site_symmetry_3
_geom_angle_publ_flag
C15 Fe1 C13 102.52(17) . . ?
C15 Fe1 C14 120.74(16) . . ?
C13 Fe1 C14 41.19(17) . . ?
C15 Fe1 C16 41.22(16) . . ?
C13 Fe1 C16 118.1(2) . . ?
C14 Fe1 C16 105.80(18) . . ?
C15 Fe1 C19 40.71(15) . . ?
C13 Fe1 C19 119.66(17) . . ?
C14 Fe1 C19 156.74(15) . . ?
C16 Fe1 C19 69.21(16) . . ?
C15 Fe1 C12 117.67(17) . . ?
C13 Fe1 C12 40.3(2) . . ?
C14 Fe1 C12 68.46(19) . . ?
C16 Fe1 C12 153.28(18) . . ?
C19 Fe1 C12 105.29(17) . . ?
C15 Fe1 C17 68.19(16) . . ?
C13 Fe1 C17 156.1(2) . . ?
C14 Fe1 C17 123.39(17) . . ?
C16 Fe1 C17 40.56(17) . . ?
C19 Fe1 C17 68.38(16) . . ?
C12 Fe1 C17 163.48(19) . . ?
C15 Fe1 C34 68.07(15) . . ?
C13 Fe1 C34 158.34(17) . . ?
C14 Fe1 C34 160.36(16) . . ?
C16 Fe1 C34 68.39(16) . . ?
C19 Fe1 C34 40.69(15) . . ?
C12 Fe1 C34 125.28(18) . . ?
C17 Fe1 C34 40.23(16) . . ?
C15 Fe1 C11 154.92(16) . . ?
C13 Fe1 C11 67.57(19) . . ?
C14 Fe1 C11 67.81(18) . . ?
C16 Fe1 C11 163.83(16) . . ?
C19 Fe1 C11 122.65(16) . . ?
C12 Fe1 C11 40.06(16) . . ?
C17 Fe1 C11 129.52(17) . . ?
C34 Fe1 C11 112.35(17) . . ?
C15 Fe1 C6 159.42(16) . . ?
C13 Fe1 C6 68.32(15) . . ?
C14 Fe1 C6 40.46(15) . . ?
C16 Fe1 C6 125.47(15) . . ?
C19 Fe1 C6 159.84(15) . . ?
C12 Fe1 C6 67.98(15) . . ?
C17 Fe1 C6 112.44(15) . . ?
C34 Fe1 C6 126.69(14) . . ?
C11 Fe1 C6 40.21(15) . . ?
C25 Fe2 C22 103.41(15) . . ?
C25 Fe2 C23 113.95(15) . . ?
C22 Fe2 C23 40.50(16) . . ?
C25 Fe2 C21 125.73(15) . . ?
C22 Fe2 C21 40.69(15) . . ?
C23 Fe2 C21 68.06(15) . . ?
C25 Fe2 C29 40.83(15) . . ?
C22 Fe2 C29 114.56(17) . . ?
C23 Fe2 C29 147.41(16) . . ?
C21 Fe2 C29 107.33(16) . . ?
C25 Fe2 C26 40.63(15) . . ?
C22 Fe2 C26 124.30(16) . . ?
C23 Fe2 C26 105.62(16) . . ?
C21 Fe2 C26 162.81(16) . . ?
C29 Fe2 C26 68.85(16) . . ?
C25 Fe2 C28 67.90(15) . . ?
C22 Fe2 C28 150.64(17) . . ?
C23 Fe2 C28 168.86(17) . . ?
C21 Fe2 C28 120.55(16) . . ?
C29 Fe2 C28 40.53(16) . . ?
C26 Fe2 C28 68.17(16) . . ?
C25 Fe2 C27 67.85(15) . . ?
C22 Fe2 C27 163.87(16) . . ?
C23 Fe2 C27 129.04(17) . . ?
C21 Fe2 C27 155.33(16) . . ?
C29 Fe2 C27 68.35(17) . . ?
C26 Fe2 C27 40.42(16) . . ?
C28 Fe2 C27 40.39(16) . . ?
C25 Fe2 C24 149.55(15) . . ?
C22 Fe2 C24 68.22(16) . . ?
C23 Fe2 C24 40.71(15) . . ?
C21 Fe2 C24 67.73(15) . . ?
C29 Fe2 C24 169.56(15) . . ?
C26 Fe2 C24 118.66(15) . . ?
C28 Fe2 C24 133.09(16) . . ?
C27 Fe2 C24 112.00(16) . . ?
C25 Fe2 C20 165.27(15) . . ?
C22 Fe2 C20 68.17(14) . . ?
C23 Fe2 C20 68.10(14) . . ?
C21 Fe2 C20 40.21(14) . . ?
C29 Fe2 C20 130.22(15) . . ?
C26 Fe2 C20 154.09(15) . . ?
C28 Fe2 C20 113.15(15) . . ?
C27 Fe2 C20 123.19(15) . . ?
C24 Fe2 C20 40.23(14) . . ?
C35 Fe3 C32 120.29(16) . . ?
C35 Fe3 C31 155.69(16) . . ?
C32 Fe3 C31 40.95(15) . . ?
C35 Fe3 C37 67.76(18) . . ?
C32 Fe3 C37 155.94(18) . . ?
C31 Fe3 C37 122.73(18) . . ?
C35 Fe3 C33 107.25(16) . . ?
C32 Fe3 C33 40.81(15) . . ?
C31 Fe3 C33 68.69(15) . . ?
C37 Fe3 C33 163.06(18) . . ?
C35 Fe3 C38 68.10(18) . . ?
C32 Fe3 C38 118.16(18) . . ?
C31 Fe3 C38 104.72(17) . . ?
C37 Fe3 C38 40.54(19) . . ?
C33 Fe3 C38 154.47(18) . . ?
C35 Fe3 C39 40.75(17) . . ?
C32 Fe3 C39 102.31(16) . . ?
C31 Fe3 C39 118.76(16) . . ?
C37 Fe3 C39 68.28(19) . . ?
C33 Fe3 C39 119.32(17) . . ?
C38 Fe3 C39 40.64(19) . . ?
C35 Fe3 C36 40.50(17) . . ?
C32 Fe3 C36 158.36(17) . . ?
C31 Fe3 C36 160.62(16) . . ?
C37 Fe3 C36 40.72(19) . . ?
C33 Fe3 C36 125.06(17) . . ?
C38 Fe3 C36 68.72(19) . . ?
C39 Fe3 C36 68.89(17) . . ?
C35 Fe3 C18 125.33(16) . . ?
C32 Fe3 C18 68.16(14) . . ?
C31 Fe3 C18 68.06(14) . . ?
C37 Fe3 C18 128.16(17) . . ?
C33 Fe3 C18 40.48(14) . . ?
C38 Fe3 C18 161.72(17) . . ?
C39 Fe3 C18 157.62(17) . . ?
C36 Fe3 C18 112.23(16) . . ?
C35 Fe3 C30 161.85(16) . . ?
C32 Fe3 C30 68.80(14) . . ?
C31 Fe3 C30 40.94(13) . . ?
C37 Fe3 C30 110.90(17) . . ?
C33 Fe3 C30 68.46(14) . . ?
C38 Fe3 C30 123.56(17) . . ?
C39 Fe3 C30 157.07(16) . . ?
C36 Fe3 C30 126.51(16) . . ?
C18 Fe3 C30 40.19(13) . . ?
C2 C1 C10 119.9(3) . . ?
C2 C1 C6 117.8(3) . . ?
C10 C1 C6 122.1(3) . . ?
C1 C2 C3 119.5(3) . . ?
C1 C2 C7 121.6(3) . . ?
C3 C2 C7 118.5(3) . . ?
C4 C3 C2 120.3(3) . . ?
C4 C3 C20 124.9(3) . . ?
C2 C3 C20 114.7(3) . . ?
C3 C4 C5 120.0(3) . . ?
C3 C4 C8 118.8(3) . . ?
C5 C4 C8 121.0(3) . . ?
C4 C5 C10 119.7(3) . . ?
C4 C5 C30 118.8(3) . . ?
C10 C5 C30 121.2(3) . . ?
C14 C6 C11 105.9(3) . . ?
C14 C6 C1 125.4(3) . . ?
C11 C6 C1 128.1(3) . . ?
C14 C6 Fe1 66.9(2) . . ?
C11 C6 Fe1 68.8(2) . . ?
C1 C6 Fe1 135.2(3) . . ?
C1 C10 C5 120.2(3) . . ?
C1 C10 C9 119.2(3) . . ?
C5 C10 C9 120.5(3) . . ?
C12 C11 C6 109.1(4) . . ?
C12 C11 Fe1 68.8(2) . . ?
C6 C11 Fe1 71.0(2) . . ?
C13 C12 C11 108.1(4) . . ?
C13 C12 Fe1 68.9(3) . . ?
C11 C12 Fe1 71.1(2) . . ?
C12 C13 C14 108.4(4) . . ?
C12 C13 Fe1 70.8(3) . . ?
C14 C13 Fe1 69.7(2) . . ?
C13 C14 C6 108.5(4) . . ?
C13 C14 Fe1 69.1(2) . . ?
C6 C14 Fe1 72.6(2) . . ?
C19 C15 C16 110.0(3) . . ?
C19 C15 Br1 125.2(3) . . ?
C16 C15 Br1 124.8(3) . . ?
C19 C15 Fe1 71.2(2) . . ?
C16 C15 Fe1 70.8(2) . . ?
Br1 C15 Fe1 125.2(2) . . ?
C17 C16 C15 106.3(4) . . ?
C17 C16 Fe1 70.3(2) . . ?
C15 C16 Fe1 68.0(2) . . ?
C34 C17 C16 108.7(3) . . ?
C34 C17 Fe1 70.0(2) . . ?
C16 C17 Fe1 69.2(2) . . ?
C33 C18 C30 109.6(3) . . ?
C33 C18 Fe3 68.9(2) . . ?
C30 C18 Fe3 71.2(2) . . ?
C15 C19 C34 106.7(3) . . ?
C15 C19 Fe1 68.1(2) . . ?
C34 C19 Fe1 70.2(2) . . ?
C21 C20 C24 106.6(3) . . ?
C21 C20 C3 124.2(3) . . ?
C24 C20 C3 127.6(3) . . ?
C21 C20 Fe2 67.7(2) . . ?
C24 C20 Fe2 68.79(19) . . ?
C3 C20 Fe2 139.4(3) . . ?
C22 C21 C20 109.1(3) . . ?
C22 C21 Fe2 69.1(2) . . ?
C20 C21 Fe2 72.04(19) . . ?
C23 C22 C21 108.0(3) . . ?
C23 C22 Fe2 70.2(2) . . ?
C21 C22 Fe2 70.2(2) . . ?
C22 C23 C24 108.2(3) . . ?
C22 C23 Fe2 69.3(2) . . ?
C24 C23 Fe2 70.8(2) . . ?
C23 C24 C20 108.0(3) . . ?
C23 C24 Fe2 68.4(2) . . ?
C20 C24 Fe2 71.0(2) . . ?
C26 C25 C29 109.8(3) . . ?
C26 C25 Br2 125.2(3) . . ?
C29 C25 Br2 124.9(3) . . ?
C26 C25 Fe2 71.1(2) . . ?
C29 C25 Fe2 70.6(2) . . ?
Br2 C25 Fe2 126.98(19) . . ?
C25 C26 C27 106.7(3) . . ?
C25 C26 Fe2 68.3(2) . . ?
C27 C26 Fe2 69.8(2) . . ?
C28 C27 C26 108.4(4) . . ?
C28 C27 Fe2 69.8(2) . . ?
C26 C27 Fe2 69.7(2) . . ?
C27 C28 C29 108.4(4) . . ?
C27 C28 Fe2 69.8(2) . . ?
C29 C28 Fe2 69.3(2) . . ?
C28 C29 C25 106.6(3) . . ?
C28 C29 Fe2 70.2(2) . . ?
C25 C29 Fe2 68.6(2) . . ?
C18 C30 C31 105.8(3) . . ?
C18 C30 C5 126.6(3) . . ?
C31 C30 C5 127.0(3) . . ?
C18 C30 Fe3 68.6(2) . . ?
C31 C30 Fe3 67.2(2) . . ?
C5 C30 Fe3 135.7(2) . . ?
C32 C31 C30 108.8(3) . . ?
C32 C31 Fe3 69.3(2) . . ?
C30 C31 Fe3 71.9(2) . . ?
C33 C32 C31 108.1(3) . . ?
C33 C32 Fe3 70.1(2) . . ?
C31 C32 Fe3 69.7(2) . . ?
C32 C33 C18 107.7(3) . . ?
C32 C33 Fe3 69.1(2) . . ?
C18 C33 Fe3 70.6(2) . . ?
C17 C34 C19 108.3(3) . . ?
C17 C34 Fe1 69.8(2) . . ?
C19 C34 Fe1 69.1(2) . . ?
C36 C35 C39 109.9(4) . . ?
C36 C35 Br3 125.3(3) . . ?
C39 C35 Br3 124.8(3) . . ?
C36 C35 Fe3 70.6(2) . . ?
C39 C35 Fe3 70.3(2) . . ?
Br3 C35 Fe3 127.7(2) . . ?
C35 C36 C37 106.3(4) . . ?
C35 C36 Fe3 68.9(2) . . ?
C37 C36 Fe3 69.3(2) . . ?
C38 C37 C36 109.0(4) . . ?
C38 C37 Fe3 69.9(2) . . ?
C36 C37 Fe3 70.0(2) . . ?
C37 C38 C39 107.9(4) . . ?
C37 C38 Fe3 69.6(2) . . ?
C39 C38 Fe3 69.7(2) . . ?
C35 C39 C38 106.9(4) . . ?
C35 C39 Fe3 69.0(2) . . ?
C38 C39 Fe3 69.7(2) . . ?

_refine_diff_density_max         1.550
_refine_diff_density_min         -1.367
_refine_diff_density_rms         0.125

_shelx_res_file                  
; 
  
    Mes(FcBr)3.res created by SHELXL-2014/7 
  
  
TITL Mes(FcBr)3 in P2(1)/c 
CELL 0.71073  15.6190  14.0809  14.7566  90.000  98.420  90.000 
ZERR    4   0.0005   0.0005   0.0006   0.000   0.003   0.000 
LATT  1 
SYMM -X, 0.5+Y, 0.5-Z 
SFAC C H FE BR 
UNIT 156 132 12 12 
LIST 4 
ACTA 
L.S. 4 
BOND 
FMAP 2 
PLAN 20 
  
WGHT    0.036100    8.370000 
FVAR       0.06588 
MOLE   1 
MOLE   2 
REM ##### 
BR1   4    0.212969    0.470588    0.088761    11.00000    0.02603    0.03534 = 
         0.04298    0.00753   -0.00734   -0.01435 
BR2   4    0.976704    0.077554    0.090305    11.00000    0.03600    0.01647 = 
         0.04121   -0.00275    0.01872   -0.00006 
BR3   4    0.724330    1.078794    0.008980    11.00000    0.05298    0.02360 = 
         0.03625    0.00622    0.00700    0.00683 
FE1   3    0.414053    0.575166    0.151885    11.00000    0.01153    0.01524 = 
         0.01902    0.00121    0.00356   -0.00034 
FE2   3    0.911615    0.299791    0.159448    11.00000    0.01408    0.01214 = 
         0.01412    0.00078    0.00442    0.00123 
FE3   3    0.764623    0.834529    0.040152    11.00000    0.01803    0.01500 = 
         0.01449    0.00219    0.00149    0.00117 
C1    1    0.628049    0.547350    0.203445    11.00000    0.01311    0.01436 = 
         0.01356    0.00262    0.00151   -0.00150 
C2    1    0.680104    0.465635    0.219192    11.00000    0.01359    0.01467 = 
         0.01434    0.00001    0.00276   -0.00134 
C3    1    0.766810    0.467676    0.199367    11.00000    0.01312    0.01188 = 
         0.01358    0.00006    0.00170    0.00103 
C4    1    0.803145    0.552921    0.174479    11.00000    0.01220    0.01329 = 
         0.01475   -0.00115    0.00296   -0.00042 
C5    1    0.751656    0.635432    0.160457    11.00000    0.01288    0.01306 = 
         0.01469    0.00059    0.00331    0.00001 
C6    1    0.536997    0.541830    0.223825    11.00000    0.01326    0.01644 = 
         0.01910    0.00413    0.00274   -0.00043 
C7    1    0.650375    0.379338    0.266928    11.00000    0.02014    0.01676 = 
         0.02940    0.00689    0.00897    0.00106 
C8    1    0.899508    0.556234    0.169617    11.00000    0.01569    0.01441 = 
         0.02402    0.00065    0.00400   -0.00028 
C9    1    0.608580    0.719984    0.162724    11.00000    0.01189    0.01607 = 
         0.03382    0.00201    0.00405    0.00101 
C10   1    0.663654    0.632343    0.174641    11.00000    0.01299    0.01234 = 
         0.01492   -0.00265    0.00132    0.00054 
C11   1    0.492208    0.608355    0.274142    11.00000    0.01817    0.03664 = 
         0.01864   -0.00210    0.00576    0.00199 
AFIX  13 
H11   2    0.512742    0.672087    0.293133    11.00000   -1.20000 
AFIX   0 
C12   1    0.413107    0.567681    0.290337    11.00000    0.02081    0.05203 = 
         0.02543    0.01270    0.00978    0.00451 
AFIX  13 
H12   2    0.370515    0.597460    0.323914    11.00000   -1.20000 
AFIX   0 
C13   1    0.406428    0.476966    0.250466    11.00000    0.01837    0.04182 = 
         0.04249    0.02775    0.00489   -0.00698 
AFIX  13 
H13   2    0.358743    0.432099    0.252282    11.00000   -1.20000 
AFIX   0 
C14   1    0.481379    0.460783    0.207816    11.00000    0.01496    0.01940 = 
         0.04236    0.01051    0.00220   -0.00232 
AFIX  13 
H14   2    0.493697    0.403045    0.174959    11.00000   -1.20000 
AFIX   0 
C15   1    0.300901    0.558521    0.069420    11.00000    0.01768    0.02171 = 
         0.02691    0.00097   -0.00014   -0.00534 
C16   1    0.370160    0.538853    0.018996    11.00000    0.02839    0.02506 = 
         0.02130   -0.00510    0.00198    0.00413 
AFIX  13 
H16   2    0.380862    0.479137   -0.011563    11.00000   -1.20000 
AFIX   0 
C17   1    0.420131    0.623545    0.021248    11.00000    0.02219    0.03323 = 
         0.01972    0.00356    0.00669    0.00238 
AFIX  13 
H17   2    0.473146    0.631715   -0.006150    11.00000   -1.20000 
AFIX   0 
C18   1    0.784879    0.816997    0.180803    11.00000    0.01269    0.01405 = 
         0.01571    0.00209    0.00113   -0.00037 
AFIX  13 
H18   2    0.742839    0.832183    0.221857    11.00000   -1.20000 
AFIX   0 
C19   1    0.306813    0.652971    0.101649    11.00000    0.01497    0.02007 = 
         0.02496   -0.00278   -0.00024    0.00499 
AFIX  13 
H19   2    0.267145    0.684732    0.137536    11.00000   -1.20000 
AFIX   0 
C20   1    0.814020    0.374892    0.212790    11.00000    0.01237    0.01496 = 
         0.01523    0.00119    0.00471   -0.00015 
C21   1    0.783145    0.287946    0.170543    11.00000    0.01474    0.01552 = 
         0.02162   -0.00077    0.00715   -0.00392 
AFIX  13 
H21   2    0.736029    0.281971    0.119146    11.00000   -1.20000 
AFIX   0 
C22   1    0.830891    0.211517    0.215243    11.00000    0.02401    0.01468 = 
         0.02594    0.00346    0.01291   -0.00066 
AFIX  13 
H22   2    0.821741    0.143963    0.201037    11.00000   -1.20000 
AFIX   0 
C23   1    0.892891    0.249521    0.284671    11.00000    0.02486    0.01863 = 
         0.01816    0.00613    0.01124    0.00796 
AFIX  13 
H23   2    0.934779    0.212983    0.326819    11.00000   -1.20000 
AFIX   0 
C24   1    0.883684    0.350595    0.283566    11.00000    0.02011    0.01985 = 
         0.01332   -0.00093    0.00526    0.00596 
AFIX  13 
H24   2    0.918941    0.395429    0.323924    11.00000   -1.20000 
AFIX   0 
C25   1    0.979185    0.210986    0.089128    11.00000    0.02379    0.01157 = 
         0.02147   -0.00091    0.01012    0.00201 
C26   1    1.037918    0.268198    0.147518    11.00000    0.01572    0.02260 = 
         0.02760   -0.00083    0.00687    0.00238 
AFIX  13 
H26   2    1.082734    0.246049    0.196438    11.00000   -1.20000 
AFIX   0 
C27   1    1.019229    0.363967    0.121609    11.00000    0.02270    0.01715 = 
         0.03490   -0.00120    0.01370   -0.00448 
AFIX  13 
H27   2    1.048537    0.420145    0.150547    11.00000   -1.20000 
AFIX   0 
C28   1    0.950298    0.364575    0.047282    11.00000    0.02890    0.02138 = 
         0.02343    0.00519    0.01390    0.00474 
AFIX  13 
H28   2    0.923973    0.421233    0.016225    11.00000   -1.20000 
AFIX   0 
C29   1    0.924886    0.269177    0.026726    11.00000    0.02483    0.02893 = 
         0.01477   -0.00081    0.00647    0.00408 
AFIX  13 
H29   2    0.879221    0.247739   -0.021655    11.00000   -1.20000 
AFIX   0 
C30   1    0.793252    0.726620    0.138322    11.00000    0.01246    0.01298 = 
         0.01532    0.00046    0.00372    0.00229 
C31   1    0.860292    0.738632    0.080989    11.00000    0.01757    0.01512 = 
         0.02049    0.00285    0.00684    0.00220 
AFIX  13 
H31   2    0.880654    0.689464    0.042256    11.00000   -1.20000 
AFIX   0 
C32   1    0.892774    0.833145    0.091393    11.00000    0.01433    0.01894 = 
         0.02387    0.00434    0.00536   -0.00151 
AFIX  13 
H32   2    0.939517    0.859852    0.061682    11.00000   -1.20000 
AFIX   0 
C33   1    0.845683    0.881929    0.152619    11.00000    0.01831    0.01388 = 
         0.02120    0.00194   -0.00163   -0.00104 
AFIX  13 
H33   2    0.853955    0.948191    0.172276    11.00000   -1.20000 
AFIX   0 
C34   1    0.381740    0.693427    0.071596    11.00000    0.01888    0.01582 = 
         0.02381    0.00456    0.00080   -0.00102 
AFIX  13 
H34   2    0.403614    0.757945    0.084774    11.00000   -1.20000 
AFIX   0 
C35   1    0.710724    0.950738   -0.027147    11.00000    0.03256    0.02284 = 
         0.02160    0.00637   -0.00044    0.00677 
C36   1    0.644464    0.889580   -0.006337    11.00000    0.02171    0.03222 = 
         0.02999    0.00991   -0.00471    0.00309 
AFIX  13 
H36   2    0.598933    0.904899    0.030470    11.00000   -1.20000 
AFIX   0 
C37   1    0.656701    0.801449   -0.050218    11.00000    0.03601    0.03544 = 
         0.02827    0.00268   -0.01477   -0.00466 
AFIX  13 
H37   2    0.621061    0.744497   -0.047704    11.00000   -1.20000 
REM ##### 
AFIX   0 
C38   1    0.729548    0.808998   -0.096895    11.00000    0.04967    0.03515 = 
         0.01602   -0.00052   -0.00327    0.00849 
AFIX  13 
H38   2    0.752549    0.758660   -0.132360    11.00000   -1.20000 
AFIX   0 
C39   1    0.763618    0.902413   -0.082789    11.00000    0.03540    0.03512 = 
         0.01561    0.01055    0.00356    0.00791 
AFIX  13 
H39   2    0.813832    0.928518   -0.107033    11.00000   -1.20000 
AFIX   0 
H7A   2    0.629729    0.335344    0.228316    11.00000    0.01834 
H7B   2    0.697277    0.349209    0.300222    11.00000    0.02835 
H7C   2    0.609370    0.399470    0.309968    11.00000    0.02488 
H8A   2    0.925194    0.616075    0.193609    11.00000    0.00419 
H8B   2    0.912408    0.553180    0.115316    11.00000    0.02407 
H8C   2    0.926309    0.511278    0.203880    11.00000    0.00797 
H9A   2    0.624968    0.759882    0.124006    11.00000    0.02432 
H9B   2    0.552149    0.706177    0.143025    11.00000    0.02615 
H9C   2    0.612063    0.748700    0.213035    11.00000    0.01757 
HKLF 4 
  
REM  Mes(FcBr)3 in P2(1)/c 
REM R1 =  0.0405 for    6163 Fo > 4sig(Fo)  and  0.0610 for all    7967 data 
REM    442 parameters refined using      0 restraints 
  
END 
  
WGHT      0.0361      8.2603 
  
REM Highest difference peak  1.550,  deepest hole -1.367,  1-sigma level  0.125 
Q1    1   0.5429  0.9242  0.0156  11.00000  0.05    1.55 
Q2    1   0.9302  0.0847  0.0473  11.00000  0.05    1.39 
Q3    1   0.8929  0.3302  0.1587  11.00000  0.05    0.61 
Q4    1   0.4345  0.5747  0.1795  11.00000  0.05    0.56 
Q5    1   1.0360  0.3159  0.1149  11.00000  0.05    0.54 
Q6    1   1.1031  0.4479  0.1363  11.00000  0.05    0.54 
Q7    1   0.9335  0.2995  0.1850  11.00000  0.05    0.53 
Q8    1   0.8977  0.2770  0.1535  11.00000  0.05    0.52 
Q9    1   0.8447  0.3716  0.2472  11.00000  0.05    0.52 
Q10   1   0.7844  0.3404  0.2025  11.00000  0.05    0.51 
Q11   1   0.8807  0.3029  0.2946  11.00000  0.05    0.51 
Q12   1   0.7407  0.8400  0.0213  11.00000  0.05    0.51 
Q13   1   0.7942  0.8276  0.0714  11.00000  0.05    0.49 
Q14   1   0.6623  1.0620 -0.0224  11.00000  0.05    0.48 
Q15   1   0.3840  0.5693  0.1329  11.00000  0.05    0.48 
Q16   1   0.7782  0.8758  0.0394  11.00000  0.05    0.47 
Q17   1   0.7884  0.4232  0.2079  11.00000  0.05    0.46 
Q18   1   0.7219  0.4618  0.2089  11.00000  0.05    0.46 
Q19   1   0.4342  0.5429  0.1349  11.00000  0.05    0.46 
Q20   1   0.4049  0.6005  0.1595  11.00000  0.05    0.45 
;
_shelx_res_checksum              15638
####################################################################### 
# 
# This file contains crystal structure data downloaded from the 
# Cambridge Structural Database (CSD) hosted by the Cambridge 
# Crystallographic Data Centre (CCDC).
# 
# Full information about CCDC data access policies and citation 
# guidelines are available at http://www.ccdc.cam.ac.uk/access/V1 
# 
# Audit and citation data items may have been added by the CCDC. 
# Please retain this information to preserve the provenance of 
# this file and to allow appropriate attribution of the data. 
# 
#######################################################################

data_try1
_database_code_depnum_ccdc_archive 'CCDC 1990276'
loop_
_audit_author_name
_audit_author_address
'Peter Coburger'
;Regensburg University
Germany
;
_audit_update_record             
;
2020-03-13 deposited with the CCDC.	2020-08-03 downloaded from the CCDC.
;

_audit_creation_method           SHELXL-2014/7
_shelx_SHELXL_version_number     2014/7
_chemical_name_systematic        ?
_chemical_name_common            ?
_chemical_melting_point          ?
_chemical_formula_moiety         ?
_chemical_formula_sum            'C39 H33 Br3 Fe3'
_chemical_formula_weight         908.93

loop_
_atom_type_symbol
_atom_type_description
_atom_type_scat_dispersion_real
_atom_type_scat_dispersion_imag
_atom_type_scat_source
C C 0.0033 0.0016 'International Tables Vol C Tables 4.2.6.8 and 6.1.1.4'
H H 0.0000 0.0000 'International Tables Vol C Tables 4.2.6.8 and 6.1.1.4'
Fe Fe 0.3463 0.8444 'International Tables Vol C Tables 4.2.6.8 and 6.1.1.4'
Br Br -0.2901 2.4595 'International Tables Vol C Tables 4.2.6.8 and 6.1.1.4'

_space_group_crystal_system      monoclinic
_space_group_IT_number           14
_space_group_name_H-M_alt        'P 21/n'
_space_group_name_Hall           '-P 2yn'

_shelx_space_group_comment       
; 
The symmetry employed for this shelxl refinement is uniquely defined 
by the following loop, which should always be used as a source of 
symmetry information in preference to the above space-group names. 
They are only intended as comments. 
;

loop_
_space_group_symop_operation_xyz
'x, y, z'
'-x+1/2, y+1/2, -z+1/2'
'-x, -y, -z'
'x-1/2, -y-1/2, z-1/2'

_cell_length_a                   7.7184(2)
_cell_length_b                   32.9287(7)
_cell_length_c                   12.6304(3)
_cell_angle_alpha                90
_cell_angle_beta                 93.703(2)
_cell_angle_gamma                90
_cell_volume                     3203.40(13)
_cell_formula_units_Z            4
_cell_measurement_temperature    130
_cell_measurement_reflns_used    5860
_cell_measurement_theta_min      2.4640
_cell_measurement_theta_max      28.6760

_exptl_crystal_description       
; 
plate
;
_exptl_crystal_colour            orange
_exptl_crystal_density_meas      ?
_exptl_crystal_density_method    ?
_exptl_crystal_density_diffrn    1.885
_exptl_crystal_F_000             1800
_exptl_transmission_factor_min   ?
_exptl_transmission_factor_max   ?
_exptl_crystal_size_max          0.1
_exptl_crystal_size_mid          0.05
_exptl_crystal_size_min          0.02
_exptl_absorpt_coefficient_mu    5.112
_shelx_estimated_absorpt_T_min   ?
_shelx_estimated_absorpt_T_max   ?
_exptl_absorpt_correction_type   multi-scan
_exptl_absorpt_correction_T_min  0.89033
_exptl_absorpt_correction_T_max  1.00000
_exptl_absorpt_process_details   
;
CrysAlisPro, Agilent Technologies,
Version 1.171.37.35 (release 13-08-2014 CrysAlis171 .NET)
(compiled Aug 13 2014,18:06:01)
Empirical absorption correction using spherical harmonics,
 implemented in SCALE3 ABSPACK scaling algorithm.
;
_exptl_absorpt_special_details   ?
_diffrn_ambient_temperature      130
_diffrn_radiation_wavelength     0.71073
_diffrn_radiation_type           MoK\a
_diffrn_source                   'Enhance (Mo) X-ray Source'
_diffrn_measurement_device_type  'Xcalibur, Sapphire3, Gemini'
_diffrn_measurement_method       '\w scans'
_diffrn_detector_area_resol_mean 16.3560
_diffrn_reflns_number            25894
_diffrn_reflns_av_unetI/netI     0.0748
_diffrn_reflns_av_R_equivalents  0.0594
_diffrn_reflns_limit_h_min       -10
_diffrn_reflns_limit_h_max       10
_diffrn_reflns_limit_k_min       -46
_diffrn_reflns_limit_k_max       45
_diffrn_reflns_limit_l_min       -16
_diffrn_reflns_limit_l_max       17
_diffrn_reflns_theta_min         2.461
_diffrn_reflns_theta_max         29.953
_diffrn_reflns_theta_full        25.242
_diffrn_measured_fraction_theta_max 0.926
_diffrn_measured_fraction_theta_full 0.999
_diffrn_reflns_Laue_measured_fraction_max 0.926
_diffrn_reflns_Laue_measured_fraction_full 0.999
_diffrn_reflns_point_group_measured_fraction_max 0.926
_diffrn_reflns_point_group_measured_fraction_full 0.999
_reflns_number_total             8609
_reflns_number_gt                5941
_reflns_threshold_expression     'I > 2\s(I)'
_reflns_Friedel_coverage         0.000
_reflns_Friedel_fraction_max     .
_reflns_Friedel_fraction_full    .

_reflns_special_details          
; 
 Reflections were merged by SHELXL according to the crystal 
 class for the calculation of statistics and refinement. 
  
 _reflns_Friedel_fraction is defined as the number of unique 
 Friedel pairs measured divided by the number that would be 
 possible theoretically, ignoring centric projections and 
 systematic absences. 
;

_computing_data_collection       
;
CrysAlisPro, Agilent Technologies,
Version 1.171.37.35 (release 13-08-2014 CrysAlis171 .NET)
(compiled Aug 13 2014,18:06:01)
;
_computing_cell_refinement       
;
CrysAlisPro, Agilent Technologies,
Version 1.171.37.35 (release 13-08-2014 CrysAlis171 .NET)
(compiled Aug 13 2014,18:06:01)
;
_computing_data_reduction        
;
CrysAlisPro, Agilent Technologies,
Version 1.171.37.35 (release 13-08-2014 CrysAlis171 .NET)
(compiled Aug 13 2014,18:06:01)
;
_computing_structure_solution    SHELXS
_computing_structure_refinement  'SHELXL-2014/7 (Sheldrick, 2014)'
_computing_molecular_graphics    ?
_computing_publication_material  ?
_refine_special_details          ?
_refine_ls_structure_factor_coef Fsqd
_refine_ls_matrix_type           full
_refine_ls_weighting_scheme      calc
_refine_ls_weighting_details     
'w=1/[\s^2^(Fo^2^)+(0.0206P)^2^+0.9675P] where P=(Fo^2^+2Fc^2^)/3'
_atom_sites_solution_primary     ?
_atom_sites_solution_secondary   ?
_atom_sites_solution_hydrogens   geom
_refine_ls_hydrogen_treatment    constr
_refine_ls_extinction_method     none
_refine_ls_extinction_coef       .
_refine_ls_number_reflns         8609
_refine_ls_number_parameters     406
_refine_ls_number_restraints     0
_refine_ls_R_factor_all          0.0834
_refine_ls_R_factor_gt           0.0460
_refine_ls_wR_factor_ref         0.0762
_refine_ls_wR_factor_gt          0.0666
_refine_ls_goodness_of_fit_ref   1.008
_refine_ls_restrained_S_all      1.008
_refine_ls_shift/su_max          0.001
_refine_ls_shift/su_mean         0.000

loop_
_atom_site_label
_atom_site_type_symbol
_atom_site_fract_x
_atom_site_fract_y
_atom_site_fract_z
_atom_site_U_iso_or_equiv
_atom_site_adp_type
_atom_site_occupancy
_atom_site_site_symmetry_order
_atom_site_calc_flag
_atom_site_refinement_flags_posn
_atom_site_refinement_flags_adp
_atom_site_refinement_flags_occupancy
_atom_site_disorder_assembly
_atom_site_disorder_group
Br1 Br 0.53948(5) 0.24422(2) 0.96448(3) 0.02836(10) Uani 1 1 d . . . . .
Fe1 Fe 0.48052(6) 0.30123(2) 1.19661(4) 0.01382(11) Uani 1 1 d . . . . .
C1 C 0.0884(4) 0.35048(10) 0.9491(3) 0.0136(7) Uani 1 1 d . . . . .
Br2 Br -0.48295(6) 0.45631(2) 0.58985(4) 0.03456(11) Uani 1 1 d . . . . .
Fe2 Fe -0.59152(6) 0.35501(2) 0.61530(4) 0.01500(11) Uani 1 1 d . . . . .
C2 C -0.0784(4) 0.33833(10) 0.9152(2) 0.0143(7) Uani 1 1 d . . . . .
H2 H -0.1093 0.3112 0.9218 0.017 Uiso 1 1 calc R U . . .
C5 C 0.0153(4) 0.41910(10) 0.8906(3) 0.0151(7) Uani 1 1 d . . . . .
Fe3 Fe 0.03904(6) 0.54258(2) 0.73538(4) 0.01567(11) Uani 1 1 d . . . . .
Br3 Br 0.39612(5) 0.53870(2) 0.92674(3) 0.02934(11) Uani 1 1 d . . . . .
C3 C -0.2005(4) 0.36571(10) 0.8717(3) 0.0150(7) Uani 1 1 d . . . . .
C4 C -0.1510(4) 0.40603(10) 0.8588(3) 0.0162(8) Uani 1 1 d . . . . .
H4 H -0.2308 0.4245 0.8285 0.019 Uiso 1 1 calc R U . . .
C6 C 0.1328(4) 0.39113(10) 0.9370(2) 0.0133(7) Uani 1 1 d . . . . .
H6 H 0.2434 0.3998 0.9603 0.016 Uiso 1 1 calc R U . . .
C21 C -0.3885(5) 0.32811(11) 0.5461(3) 0.0204(8) Uani 1 1 d . . . . .
H21 H -0.3569 0.3321 0.4729 0.025 Uiso 1 1 calc R U . . .
C7 C 0.2183(4) 0.31988(10) 0.9954(3) 0.0143(7) Uani 1 1 d . . . . .
H7A H 0.1654 0.2932 0.9926 0.017 Uiso 1 1 calc R U . . .
H7B H 0.3174 0.3192 0.9519 0.017 Uiso 1 1 calc R U . . .
C30 C -0.0285(4) 0.48691(10) 0.7940(3) 0.0153(7) Uani 1 1 d . . . . .
C8 C 0.2809(4) 0.32895(10) 1.1080(3) 0.0140(7) Uani 1 1 d . . . . .
C23 C -0.5138(4) 0.30291(10) 0.6921(3) 0.0201(8) Uani 1 1 d . . . . .
H23 H -0.5849 0.2864 0.7372 0.024 Uiso 1 1 calc R U . . .
C10 C 0.4281(5) 0.35696(10) 1.2557(3) 0.0196(8) Uani 1 1 d . . . . .
H10 H 0.5080 0.3736 1.3008 0.024 Uiso 1 1 calc R U . . .
C9 C 0.4107(5) 0.35778(10) 1.1432(3) 0.0175(8) Uani 1 1 d . . . . .
H9 H 0.4775 0.3750 1.0973 0.021 Uiso 1 1 calc R U . . .
C33 C -0.1281(5) 0.51233(11) 0.6316(3) 0.0233(9) Uani 1 1 d . . . . .
H33 H -0.1438 0.5171 0.5550 0.028 Uiso 1 1 calc R U . . .
C12 C 0.2196(4) 0.31054(10) 1.2005(3) 0.0161(7) Uani 1 1 d . . . . .
H12 H 0.1310 0.2892 1.2013 0.019 Uiso 1 1 calc R U . . .
C32 C -0.2204(5) 0.53162(11) 0.7107(3) 0.0219(8) Uani 1 1 d . . . . .
H32 H -0.3110 0.5522 0.6983 0.026 Uiso 1 1 calc R U . . .
C13 C 0.5929(5) 0.25914(10) 1.1072(3) 0.0187(8) Uani 1 1 d . . . . .
C16 C 0.6080(5) 0.25837(11) 1.2884(3) 0.0223(8) Uani 1 1 d . . . . .
H16 H 0.5870 0.2518 1.3621 0.027 Uiso 1 1 calc R U . . .
C17 C 0.5248(5) 0.24005(10) 1.1964(3) 0.0230(9) Uani 1 1 d . . . . .
H17 H 0.4368 0.2186 1.1949 0.028 Uiso 1 1 calc R U . . .
C18 C -0.3813(4) 0.35167(11) 0.8396(3) 0.0196(8) Uani 1 1 d . . . . .
H18A H -0.4607 0.3742 0.8474 0.024 Uiso 1 1 calc R U . . .
H18B H -0.4128 0.3304 0.8878 0.024 Uiso 1 1 calc R U . . .
C37 C 0.0724(5) 0.60368(10) 0.7180(3) 0.0251(9) Uani 1 1 d . . . . .
H37 H -0.0195 0.6235 0.6997 0.030 Uiso 1 1 calc R U . . .
C19 C -0.4050(4) 0.33584(10) 0.7270(3) 0.0163(8) Uani 1 1 d . . . . .
C22 C -0.5036(5) 0.29824(11) 0.5812(3) 0.0225(8) Uani 1 1 d . . . . .
H22 H -0.5659 0.2780 0.5365 0.027 Uiso 1 1 calc R U . . .
C39 C 0.2878(5) 0.55599(11) 0.7032(3) 0.0218(8) Uani 1 1 d . . . . .
H39 H 0.3719 0.5375 0.6738 0.026 Uiso 1 1 calc R U . . .
C25 C -0.7213(5) 0.39202(10) 0.5077(3) 0.0215(8) Uani 1 1 d . . . . .
H25 H -0.6972 0.3955 0.4330 0.026 Uiso 1 1 calc R U . . .
C24 C -0.6458(5) 0.41428(10) 0.5953(3) 0.0186(8) Uani 1 1 d . . . . .
C20 C -0.3267(4) 0.35133(11) 0.6361(3) 0.0180(8) Uani 1 1 d . . . . .
H20 H -0.2456 0.3742 0.6354 0.022 Uiso 1 1 calc R U . . .
C34 C -0.0097(5) 0.48461(10) 0.6832(3) 0.0202(8) Uani 1 1 d . . . . .
H34 H 0.0718 0.4671 0.6483 0.024 Uiso 1 1 calc R U . . .
C27 C -0.8349(5) 0.36875(11) 0.6601(3) 0.0242(9) Uani 1 1 d . . . . .
H27 H -0.9021 0.3529 0.7087 0.029 Uiso 1 1 calc R U . . .
C31 C -0.1597(5) 0.51611(10) 0.8103(3) 0.0198(8) Uani 1 1 d . . . . .
H31 H -0.2003 0.5243 0.8790 0.024 Uiso 1 1 calc R U . . .
C29 C 0.0720(5) 0.46284(9) 0.8792(3) 0.0171(8) Uani 1 1 d . . . . .
H29A H 0.0618 0.4765 0.9466 0.021 Uiso 1 1 calc R U . . .
H29B H 0.1937 0.4631 0.8643 0.021 Uiso 1 1 calc R U . . .
C28 C -0.7157(4) 0.40006(10) 0.6891(3) 0.0193(8) Uani 1 1 d . . . . .
H28 H -0.6872 0.4102 0.7611 0.023 Uiso 1 1 calc R U . . .
C11 C 0.3099(5) 0.32784(11) 1.2916(3) 0.0208(8) Uani 1 1 d . . . . .
H11 H 0.2934 0.3208 1.3657 0.025 Uiso 1 1 calc R U . . .
C15 C 0.7260(5) 0.28791(11) 1.2542(3) 0.0229(9) Uani 1 1 d . . . . .
H15 H 0.7999 0.3054 1.3008 0.027 Uiso 1 1 calc R U . . .
C38 C 0.1692(5) 0.58202(11) 0.6451(3) 0.0246(9) Uani 1 1 d . . . . .
H38 H 0.1558 0.5843 0.5677 0.029 Uiso 1 1 calc R U . . .
C35 C 0.2617(4) 0.56220(10) 0.8118(3) 0.0191(8) Uani 1 1 d . . . . .
C14 C 0.7173(4) 0.28864(11) 1.1419(3) 0.0199(8) Uani 1 1 d . . . . .
H14 H 0.7845 0.3061 1.0970 0.024 Uiso 1 1 calc R U . . .
C26 C -0.8391(5) 0.36415(11) 0.5487(3) 0.0239(9) Uani 1 1 d . . . . .
H26 H -0.9086 0.3442 0.5071 0.029 Uiso 1 1 calc R U . . .
C36 C 0.1298(5) 0.59131(10) 0.8220(3) 0.0212(8) Uani 1 1 d . . . . .
H36 H 0.0860 0.6011 0.8885 0.025 Uiso 1 1 calc R U . . .

loop_
_atom_site_aniso_label
_atom_site_aniso_U_11
_atom_site_aniso_U_22
_atom_site_aniso_U_33
_atom_site_aniso_U_23
_atom_site_aniso_U_13
_atom_site_aniso_U_12
Br1 0.0381(2) 0.0249(2) 0.0208(2) -0.00550(16) -0.00830(17) 0.01271(18)
Fe1 0.0135(3) 0.0134(3) 0.0142(3) 0.0021(2) -0.00280(19) 0.0015(2)
C1 0.0119(17) 0.0178(18) 0.0111(17) 0.0002(13) 0.0012(13) 0.0036(14)
Br2 0.0354(2) 0.0167(2) 0.0524(3) 0.00169(19) 0.0092(2) -0.00415(18)
Fe2 0.0135(3) 0.0148(3) 0.0162(3) 0.0000(2) -0.0025(2) 0.0018(2)
C2 0.0173(18) 0.0141(18) 0.0112(17) 0.0009(13) -0.0005(14) -0.0008(14)
C5 0.0183(19) 0.0141(18) 0.0128(17) 0.0013(13) -0.0011(14) 0.0038(14)
Fe3 0.0132(3) 0.0135(3) 0.0200(3) 0.0029(2) -0.0011(2) 0.0012(2)
Br3 0.0237(2) 0.0245(2) 0.0379(2) 0.00756(17) -0.01304(18) -0.00332(17)
C3 0.0115(18) 0.0186(19) 0.0144(18) 0.0013(14) -0.0013(14) -0.0018(14)
C4 0.0156(18) 0.0197(19) 0.0128(18) 0.0022(14) -0.0016(14) 0.0071(14)
C6 0.0098(17) 0.0174(18) 0.0121(17) -0.0014(14) -0.0032(13) 0.0004(14)
C21 0.0188(19) 0.024(2) 0.018(2) -0.0046(15) 0.0017(15) 0.0073(16)
C7 0.0157(18) 0.0119(17) 0.0148(18) 0.0007(14) -0.0033(14) 0.0017(14)
C30 0.0139(18) 0.0127(18) 0.0187(19) 0.0025(14) -0.0024(14) 0.0012(14)
C8 0.0127(17) 0.0128(17) 0.0159(18) 0.0009(14) -0.0026(14) 0.0033(14)
C23 0.0154(18) 0.0129(18) 0.031(2) 0.0051(16) -0.0049(15) 0.0015(15)
C10 0.024(2) 0.0136(18) 0.0196(19) -0.0016(15) -0.0069(16) 0.0049(15)
C9 0.022(2) 0.0104(17) 0.0192(19) 0.0040(14) -0.0055(15) 0.0010(14)
C33 0.026(2) 0.022(2) 0.021(2) 0.0068(16) -0.0065(16) -0.0058(17)
C12 0.0139(18) 0.0140(18) 0.0201(19) 0.0009(14) -0.0016(15) 0.0002(14)
C32 0.0134(19) 0.022(2) 0.030(2) 0.0097(16) -0.0033(16) -0.0007(15)
C13 0.025(2) 0.0153(18) 0.0155(18) 0.0018(14) -0.0015(15) 0.0087(15)
C16 0.027(2) 0.023(2) 0.0163(19) 0.0074(15) 0.0005(16) 0.0135(17)
C17 0.026(2) 0.0131(19) 0.030(2) 0.0044(16) 0.0021(17) 0.0042(16)
C18 0.0128(18) 0.028(2) 0.0180(19) 0.0056(15) -0.0028(15) -0.0005(16)
C37 0.023(2) 0.0134(19) 0.038(2) 0.0052(17) -0.0076(18) -0.0001(16)
C19 0.0116(17) 0.0159(18) 0.0205(19) 0.0032(15) -0.0051(14) 0.0005(14)
C22 0.019(2) 0.018(2) 0.029(2) -0.0048(16) -0.0043(16) 0.0048(16)
C39 0.0158(19) 0.019(2) 0.031(2) -0.0003(16) 0.0038(16) 0.0003(15)
C25 0.027(2) 0.021(2) 0.0156(19) 0.0010(15) -0.0032(16) 0.0088(16)
C24 0.0168(19) 0.0147(18) 0.024(2) 0.0001(15) 0.0020(15) 0.0028(15)
C20 0.0123(18) 0.0190(19) 0.023(2) -0.0018(15) 0.0005(15) 0.0009(15)
C34 0.022(2) 0.0152(19) 0.023(2) -0.0003(15) -0.0032(16) -0.0004(15)
C27 0.017(2) 0.024(2) 0.032(2) 0.0054(17) 0.0025(17) 0.0056(16)
C31 0.020(2) 0.0155(19) 0.024(2) 0.0004(15) 0.0023(16) 0.0005(15)
C29 0.023(2) 0.0113(18) 0.0164(18) -0.0024(14) -0.0043(15) 0.0013(15)
C28 0.0193(19) 0.020(2) 0.0188(19) -0.0008(15) 0.0007(16) 0.0083(15)
C11 0.023(2) 0.023(2) 0.0161(19) -0.0010(15) 0.0002(15) 0.0065(16)
C15 0.0158(19) 0.028(2) 0.024(2) -0.0013(16) -0.0072(16) 0.0091(16)
C38 0.025(2) 0.026(2) 0.022(2) 0.0042(16) -0.0028(17) -0.0066(17)
C35 0.0160(19) 0.0156(19) 0.025(2) 0.0030(15) -0.0032(15) 0.0007(15)
C14 0.0119(18) 0.024(2) 0.024(2) 0.0029(16) -0.0012(15) 0.0034(15)
C26 0.019(2) 0.019(2) 0.032(2) -0.0052(16) -0.0101(17) 0.0062(16)
C36 0.018(2) 0.017(2) 0.028(2) 0.0008(16) 0.0017(16) -0.0008(15)

_geom_special_details            
; 
 All esds (except the esd in the dihedral angle between two l.s. planes) 
 are estimated using the full covariance matrix.  The cell esds are taken 
 into account individually in the estimation of esds in distances, angles 
 and torsion angles; correlations between esds in cell parameters are only 
 used when they are defined by crystal symmetry.  An approximate (isotropic) 
 treatment of cell esds is used for estimating esds involving l.s. planes. 
;

loop_
_geom_bond_atom_site_label_1
_geom_bond_atom_site_label_2
_geom_bond_distance
_geom_bond_site_symmetry_2
_geom_bond_publ_flag
Br1 C13 1.888(3) . ?
Fe1 C13 2.019(3) . ?
Fe1 C10 2.032(3) . ?
Fe1 C15 2.033(3) . ?
Fe1 C11 2.037(4) . ?
Fe1 C14 2.037(4) . ?
Fe1 C16 2.039(3) . ?
Fe1 C12 2.041(3) . ?
Fe1 C9 2.041(3) . ?
Fe1 C17 2.043(3) . ?
Fe1 C8 2.058(3) . ?
C1 C2 1.389(4) . ?
C1 C6 1.393(4) . ?
C1 C7 1.513(4) . ?
Br2 C24 1.874(4) . ?
Fe2 C24 2.009(3) . ?
Fe2 C28 2.026(3) . ?
Fe2 C25 2.040(3) . ?
Fe2 C23 2.042(3) . ?
Fe2 C22 2.044(4) . ?
Fe2 C21 2.045(3) . ?
Fe2 C27 2.047(4) . ?
Fe2 C20 2.048(3) . ?
Fe2 C19 2.049(3) . ?
Fe2 C26 2.059(4) . ?
C2 C3 1.392(4) . ?
C5 C4 1.388(5) . ?
C5 C6 1.395(4) . ?
C5 C29 1.515(4) . ?
Fe3 C35 2.022(3) . ?
Fe3 C38 2.035(4) . ?
Fe3 C39 2.036(4) . ?
Fe3 C33 2.038(4) . ?
Fe3 C32 2.039(4) . ?
Fe3 C36 2.040(4) . ?
Fe3 C37 2.042(3) . ?
Fe3 C34 2.046(3) . ?
Fe3 C31 2.048(4) . ?
Fe3 C30 2.057(3) . ?
Br3 C35 1.894(3) . ?
C3 C4 1.394(4) . ?
C3 C18 1.501(4) . ?
C21 C22 1.416(5) . ?
C21 C20 1.426(5) . ?
C7 C8 1.502(4) . ?
C30 C34 1.418(5) . ?
C30 C31 1.421(5) . ?
C30 C29 1.510(4) . ?
C8 C12 1.424(5) . ?
C8 C9 1.430(4) . ?
C23 C22 1.417(5) . ?
C23 C19 1.424(5) . ?
C10 C11 1.418(5) . ?
C10 C9 1.419(5) . ?
C33 C32 1.414(5) . ?
C33 C34 1.420(5) . ?
C12 C11 1.425(5) . ?
C32 C31 1.409(5) . ?
C13 C14 1.416(5) . ?
C13 C17 1.420(5) . ?
C16 C15 1.419(5) . ?
C16 C17 1.425(5) . ?
C18 C19 1.514(5) . ?
C37 C38 1.415(5) . ?
C37 C36 1.419(5) . ?
C19 C20 1.426(5) . ?
C39 C35 1.414(5) . ?
C39 C38 1.423(5) . ?
C25 C26 1.414(5) . ?
C25 C24 1.420(5) . ?
C24 C28 1.413(5) . ?
C27 C26 1.413(5) . ?
C27 C28 1.414(5) . ?
C15 C14 1.415(5) . ?
C35 C36 1.410(5) . ?

loop_
_geom_angle_atom_site_label_1
_geom_angle_atom_site_label_2
_geom_angle_atom_site_label_3
_geom_angle
_geom_angle_site_symmetry_1
_geom_angle_site_symmetry_3
_geom_angle_publ_flag
C13 Fe1 C10 158.23(15) . . ?
C13 Fe1 C15 68.15(14) . . ?
C10 Fe1 C15 105.45(15) . . ?
C13 Fe1 C11 160.52(15) . . ?
C10 Fe1 C11 40.80(14) . . ?
C15 Fe1 C11 120.35(14) . . ?
C13 Fe1 C14 40.85(14) . . ?
C10 Fe1 C14 120.83(15) . . ?
C15 Fe1 C14 40.69(14) . . ?
C11 Fe1 C14 156.30(15) . . ?
C13 Fe1 C16 68.52(14) . . ?
C10 Fe1 C16 121.11(14) . . ?
C15 Fe1 C16 40.79(14) . . ?
C11 Fe1 C16 105.64(15) . . ?
C14 Fe1 C16 68.98(15) . . ?
C13 Fe1 C12 125.23(14) . . ?
C10 Fe1 C12 68.60(14) . . ?
C15 Fe1 C12 157.25(14) . . ?
C11 Fe1 C12 40.92(13) . . ?
C14 Fe1 C12 161.22(14) . . ?
C16 Fe1 C12 122.08(15) . . ?
C13 Fe1 C9 123.72(14) . . ?
C10 Fe1 C9 40.79(13) . . ?
C15 Fe1 C9 122.35(15) . . ?
C11 Fe1 C9 68.61(14) . . ?
C14 Fe1 C9 107.27(15) . . ?
C16 Fe1 C9 157.97(15) . . ?
C12 Fe1 C9 68.35(14) . . ?
C13 Fe1 C17 40.92(14) . . ?
C10 Fe1 C17 158.18(15) . . ?
C15 Fe1 C17 68.64(15) . . ?
C11 Fe1 C17 122.67(15) . . ?
C14 Fe1 C17 69.22(15) . . ?
C16 Fe1 C17 40.86(14) . . ?
C12 Fe1 C17 108.28(15) . . ?
C9 Fe1 C17 159.98(14) . . ?
C13 Fe1 C8 109.49(13) . . ?
C10 Fe1 C8 68.87(13) . . ?
C15 Fe1 C8 159.66(15) . . ?
C11 Fe1 C8 68.90(14) . . ?
C14 Fe1 C8 124.19(14) . . ?
C16 Fe1 C8 158.91(15) . . ?
C12 Fe1 C8 40.66(13) . . ?
C9 Fe1 C8 40.82(12) . . ?
C17 Fe1 C8 123.77(14) . . ?
C2 C1 C6 118.2(3) . . ?
C2 C1 C7 120.4(3) . . ?
C6 C1 C7 121.4(3) . . ?
C24 Fe2 C28 41.01(14) . . ?
C24 Fe2 C25 41.06(13) . . ?
C28 Fe2 C25 69.05(14) . . ?
C24 Fe2 C23 158.23(14) . . ?
C28 Fe2 C23 121.99(15) . . ?
C25 Fe2 C23 159.26(14) . . ?
C24 Fe2 C22 158.65(15) . . ?
C28 Fe2 C22 160.07(15) . . ?
C25 Fe2 C22 124.15(14) . . ?
C23 Fe2 C22 40.59(14) . . ?
C24 Fe2 C21 121.77(15) . . ?
C28 Fe2 C21 155.83(15) . . ?
C25 Fe2 C21 109.33(15) . . ?
C23 Fe2 C21 68.26(15) . . ?
C22 Fe2 C21 40.51(14) . . ?
C24 Fe2 C27 68.42(15) . . ?
C28 Fe2 C27 40.64(14) . . ?
C25 Fe2 C27 68.41(15) . . ?
C23 Fe2 C27 107.51(15) . . ?
C22 Fe2 C27 125.69(15) . . ?
C21 Fe2 C27 162.96(15) . . ?
C24 Fe2 C20 105.79(14) . . ?
C28 Fe2 C20 118.85(14) . . ?
C25 Fe2 C20 124.34(15) . . ?
C23 Fe2 C20 68.25(14) . . ?
C22 Fe2 C20 68.32(14) . . ?
C21 Fe2 C20 40.79(13) . . ?
C27 Fe2 C20 154.69(15) . . ?
C24 Fe2 C19 121.18(14) . . ?
C28 Fe2 C19 103.95(14) . . ?
C25 Fe2 C19 159.36(14) . . ?
C23 Fe2 C19 40.74(13) . . ?
C22 Fe2 C19 68.61(14) . . ?
C21 Fe2 C19 68.72(14) . . ?
C27 Fe2 C19 119.63(15) . . ?
C20 Fe2 C19 40.75(13) . . ?
C24 Fe2 C26 68.04(14) . . ?
C28 Fe2 C26 68.09(14) . . ?
C25 Fe2 C26 40.34(14) . . ?
C23 Fe2 C26 123.57(15) . . ?
C22 Fe2 C26 111.06(14) . . ?
C21 Fe2 C26 127.24(15) . . ?
C27 Fe2 C26 40.25(14) . . ?
C20 Fe2 C26 162.40(15) . . ?
C19 Fe2 C26 156.66(15) . . ?
C1 C2 C3 121.7(3) . . ?
C4 C5 C6 118.7(3) . . ?
C4 C5 C29 122.3(3) . . ?
C6 C5 C29 118.9(3) . . ?
C35 Fe3 C38 68.19(14) . . ?
C35 Fe3 C39 40.77(14) . . ?
C38 Fe3 C39 40.91(14) . . ?
C35 Fe3 C33 161.11(16) . . ?
C38 Fe3 C33 105.46(15) . . ?
C39 Fe3 C33 122.92(16) . . ?
C35 Fe3 C32 157.78(15) . . ?
C38 Fe3 C32 122.86(14) . . ?
C39 Fe3 C32 159.59(15) . . ?
C33 Fe3 C32 40.58(15) . . ?
C35 Fe3 C36 40.62(14) . . ?
C38 Fe3 C36 68.51(15) . . ?
C39 Fe3 C36 68.96(15) . . ?
C33 Fe3 C36 155.51(15) . . ?
C32 Fe3 C36 121.40(15) . . ?
C35 Fe3 C37 68.14(14) . . ?
C38 Fe3 C37 40.61(15) . . ?
C39 Fe3 C37 68.78(15) . . ?
C33 Fe3 C37 119.41(14) . . ?
C32 Fe3 C37 106.69(15) . . ?
C36 Fe3 C37 40.69(14) . . ?
C35 Fe3 C34 125.79(14) . . ?
C38 Fe3 C34 120.14(15) . . ?
C39 Fe3 C34 107.11(15) . . ?
C33 Fe3 C34 40.68(13) . . ?
C32 Fe3 C34 68.11(15) . . ?
C36 Fe3 C34 162.91(14) . . ?
C37 Fe3 C34 154.98(15) . . ?
C35 Fe3 C31 123.66(15) . . ?
C38 Fe3 C31 160.32(15) . . ?
C39 Fe3 C31 158.17(14) . . ?
C33 Fe3 C31 68.11(15) . . ?
C32 Fe3 C31 40.35(13) . . ?
C36 Fe3 C31 109.17(15) . . ?
C37 Fe3 C31 124.91(15) . . ?
C34 Fe3 C31 67.92(15) . . ?
C35 Fe3 C30 109.90(13) . . ?
C38 Fe3 C30 156.35(15) . . ?
C39 Fe3 C30 121.95(14) . . ?
C33 Fe3 C30 68.36(14) . . ?
C32 Fe3 C30 68.16(13) . . ?
C36 Fe3 C30 126.45(14) . . ?
C37 Fe3 C30 162.47(15) . . ?
C34 Fe3 C30 40.44(13) . . ?
C31 Fe3 C30 40.51(13) . . ?
C2 C3 C4 118.7(3) . . ?
C2 C3 C18 120.1(3) . . ?
C4 C3 C18 121.3(3) . . ?
C5 C4 C3 121.1(3) . . ?
C1 C6 C5 121.5(3) . . ?
C22 C21 C20 107.9(3) . . ?
C22 C21 Fe2 69.7(2) . . ?
C20 C21 Fe2 69.7(2) . . ?
C8 C7 C1 113.5(3) . . ?
C34 C30 C31 107.3(3) . . ?
C34 C30 C29 126.5(3) . . ?
C31 C30 C29 126.2(3) . . ?
C34 C30 Fe3 69.38(19) . . ?
C31 C30 Fe3 69.40(19) . . ?
C29 C30 Fe3 126.4(2) . . ?
C12 C8 C9 106.9(3) . . ?
C12 C8 C7 126.1(3) . . ?
C9 C8 C7 127.0(3) . . ?
C12 C8 Fe1 69.02(18) . . ?
C9 C8 Fe1 68.95(18) . . ?
C7 C8 Fe1 127.6(2) . . ?
C22 C23 C19 108.6(3) . . ?
C22 C23 Fe2 69.8(2) . . ?
C19 C23 Fe2 69.91(18) . . ?
C11 C10 C9 108.2(3) . . ?
C11 C10 Fe1 69.8(2) . . ?
C9 C10 Fe1 69.97(19) . . ?
C10 C9 C8 108.5(3) . . ?
C10 C9 Fe1 69.24(19) . . ?
C8 C9 Fe1 70.23(18) . . ?
C32 C33 C34 107.7(3) . . ?
C32 C33 Fe3 69.7(2) . . ?
C34 C33 Fe3 70.0(2) . . ?
C8 C12 C11 108.7(3) . . ?
C8 C12 Fe1 70.32(19) . . ?
C11 C12 Fe1 69.4(2) . . ?
C31 C32 C33 108.3(3) . . ?
C31 C32 Fe3 70.2(2) . . ?
C33 C32 Fe3 69.7(2) . . ?
C14 C13 C17 109.6(3) . . ?
C14 C13 Br1 125.2(3) . . ?
C17 C13 Br1 125.0(3) . . ?
C14 C13 Fe1 70.3(2) . . ?
C17 C13 Fe1 70.5(2) . . ?
Br1 C13 Fe1 129.62(18) . . ?
C15 C16 C17 107.8(3) . . ?
C15 C16 Fe1 69.40(19) . . ?
C17 C16 Fe1 69.75(19) . . ?
C13 C17 C16 106.8(3) . . ?
C13 C17 Fe1 68.6(2) . . ?
C16 C17 Fe1 69.4(2) . . ?
C3 C18 C19 114.4(3) . . ?
C38 C37 C36 108.1(3) . . ?
C38 C37 Fe3 69.4(2) . . ?
C36 C37 Fe3 69.6(2) . . ?
C23 C19 C20 107.2(3) . . ?
C23 C19 C18 125.8(3) . . ?
C20 C19 C18 126.9(3) . . ?
C23 C19 Fe2 69.36(19) . . ?
C20 C19 Fe2 69.56(19) . . ?
C18 C19 Fe2 125.3(2) . . ?
C21 C22 C23 108.1(3) . . ?
C21 C22 Fe2 69.8(2) . . ?
C23 C22 Fe2 69.62(19) . . ?
C35 C39 C38 106.6(3) . . ?
C35 C39 Fe3 69.1(2) . . ?
C38 C39 Fe3 69.5(2) . . ?
C26 C25 C24 106.9(3) . . ?
C26 C25 Fe2 70.6(2) . . ?
C24 C25 Fe2 68.30(19) . . ?
C28 C24 C25 108.8(3) . . ?
C28 C24 Br2 124.6(3) . . ?
C25 C24 Br2 126.5(3) . . ?
C28 C24 Fe2 70.1(2) . . ?
C25 C24 Fe2 70.6(2) . . ?
Br2 C24 Fe2 125.95(18) . . ?
C21 C20 C19 108.2(3) . . ?
C21 C20 Fe2 69.5(2) . . ?
C19 C20 Fe2 69.70(19) . . ?
C30 C34 C33 108.3(3) . . ?
C30 C34 Fe3 70.18(19) . . ?
C33 C34 Fe3 69.4(2) . . ?
C26 C27 C28 108.0(3) . . ?
C26 C27 Fe2 70.4(2) . . ?
C28 C27 Fe2 68.9(2) . . ?
C32 C31 C30 108.4(3) . . ?
C32 C31 Fe3 69.5(2) . . ?
C30 C31 Fe3 70.1(2) . . ?
C30 C29 C5 115.4(3) . . ?
C24 C28 C27 107.5(3) . . ?
C24 C28 Fe2 68.9(2) . . ?
C27 C28 Fe2 70.5(2) . . ?
C10 C11 C12 107.6(3) . . ?
C10 C11 Fe1 69.4(2) . . ?
C12 C11 Fe1 69.7(2) . . ?
C14 C15 C16 109.0(3) . . ?
C14 C15 Fe1 69.8(2) . . ?
C16 C15 Fe1 69.8(2) . . ?
C37 C38 C39 108.5(3) . . ?
C37 C38 Fe3 70.0(2) . . ?
C39 C38 Fe3 69.6(2) . . ?
C36 C35 C39 109.6(3) . . ?
C36 C35 Br3 124.8(3) . . ?
C39 C35 Br3 125.4(3) . . ?
C36 C35 Fe3 70.4(2) . . ?
C39 C35 Fe3 70.2(2) . . ?
Br3 C35 Fe3 129.94(19) . . ?
C15 C14 C13 106.7(3) . . ?
C15 C14 Fe1 69.5(2) . . ?
C13 C14 Fe1 68.9(2) . . ?
C27 C26 C25 108.7(3) . . ?
C27 C26 Fe2 69.4(2) . . ?
C25 C26 Fe2 69.1(2) . . ?
C35 C36 C37 107.1(3) . . ?
C35 C36 Fe3 69.0(2) . . ?
C37 C36 Fe3 69.7(2) . . ?

_refine_diff_density_max         0.598
_refine_diff_density_min         -0.736
_refine_diff_density_rms         0.124

_shelx_res_file                  
; 
  
    try1.res created by SHELXL-2014/7 
  
  
TITL try1 in P2(1)/n 
CELL 0.71073   7.7184  32.9287  12.6304  90.000  93.703  90.000 
ZERR    4.00   0.0002   0.0007   0.0003   0.000   0.002   0.000 
LATT  1 
SYMM 0.5-X, 0.5+Y, 0.5-Z 
SFAC C H FE BR 
UNIT 156 132 12 12 
LIST 6 ! automatically inserted. Change 6 to 4 for CHECKCIF!! 
  
L.S. 4 
BOND 
FMAP 2 
PLAN 20 
ACTA 
WGHT    0.020600    0.967500 
FVAR       0.21502 
MOLE   1 
BR1   4    0.539481    0.244222    0.964482    11.00000    0.03811    0.02489 = 
         0.02076   -0.00550   -0.00830    0.01271 
FE1   3    0.480519    0.301229    1.196605    11.00000    0.01346    0.01335 = 
         0.01419    0.00208   -0.00280    0.00147 
C1    1    0.088373    0.350477    0.949058    11.00000    0.01193    0.01781 = 
         0.01107    0.00022    0.00117    0.00360 
BR2   4   -0.482949    0.456314    0.589850    11.00000    0.03541    0.01672 = 
         0.05236    0.00169    0.00915   -0.00415 
FE2   3   -0.591518    0.355013    0.615297    11.00000    0.01349    0.01485 = 
         0.01620   -0.00002   -0.00248    0.00181 
C2    1   -0.078385    0.338328    0.915205    11.00000    0.01732    0.01405 = 
         0.01125    0.00091   -0.00047   -0.00084 
AFIX  43 
H2    2   -0.109277    0.311190    0.921809    11.00000   -1.20000 
AFIX   0 
C5    1    0.015281    0.419103    0.890602    11.00000    0.01827    0.01409 = 
         0.01277    0.00133   -0.00110    0.00375 
FE3   3    0.039045    0.542579    0.735376    11.00000    0.01324    0.01346 = 
         0.02002    0.00292   -0.00107    0.00116 
BR3   4    0.396123    0.538704    0.926741    11.00000    0.02365    0.02452 = 
         0.03790    0.00756   -0.01304   -0.00332 
C3    1   -0.200458    0.365710    0.871655    11.00000    0.01154    0.01863 = 
         0.01442    0.00127   -0.00128   -0.00183 
C4    1   -0.151010    0.406030    0.858846    11.00000    0.01557    0.01974 = 
         0.01283    0.00225   -0.00157    0.00711 
AFIX  43 
H4    2   -0.230778    0.424490    0.828509    11.00000   -1.20000 
AFIX   0 
C6    1    0.132803    0.391129    0.936961    11.00000    0.00975    0.01741 = 
         0.01211   -0.00143   -0.00316    0.00037 
AFIX  43 
H6    2    0.243375    0.399823    0.960330    11.00000   -1.20000 
AFIX   0 
C21   1   -0.388451    0.328110    0.546088    11.00000    0.01885    0.02438 = 
         0.01811   -0.00456    0.00170    0.00728 
AFIX  13 
H21   2   -0.356901    0.332138    0.472904    11.00000   -1.20000 
AFIX   0 
C7    1    0.218328    0.319885    0.995405    11.00000    0.01567    0.01189 = 
         0.01475    0.00067   -0.00325    0.00172 
AFIX  23 
H7A   2    0.165429    0.293153    0.992640    11.00000   -1.20000 
H7B   2    0.317389    0.319212    0.951927    11.00000   -1.20000 
AFIX   0 
C30   1   -0.028511    0.486905    0.793989    11.00000    0.01391    0.01275 = 
         0.01871    0.00246   -0.00239    0.00122 
C8    1    0.280923    0.328950    1.107977    11.00000    0.01273    0.01277 = 
         0.01590    0.00092   -0.00256    0.00333 
C23   1   -0.513848    0.302907    0.692144    11.00000    0.01539    0.01291 = 
         0.03104    0.00508   -0.00486    0.00148 
AFIX  13 
H23   2   -0.584924    0.286414    0.737223    11.00000   -1.20000 
AFIX   0 
C10   1    0.428108    0.356961    1.255709    11.00000    0.02447    0.01359 = 
         0.01965   -0.00156   -0.00691    0.00485 
AFIX  13 
H10   2    0.508026    0.373626    1.300784    11.00000   -1.20000 
AFIX   0 
C9    1    0.410685    0.357783    1.143169    11.00000    0.02190    0.01042 = 
         0.01921    0.00401   -0.00545    0.00096 
AFIX  13 
H9    2    0.477518    0.374950    1.097268    11.00000   -1.20000 
AFIX   0 
C33   1   -0.128096    0.512334    0.631627    11.00000    0.02554    0.02196 = 
         0.02127    0.00679   -0.00649   -0.00584 
AFIX  13 
H33   2   -0.143811    0.517059    0.555003    11.00000   -1.20000 
AFIX   0 
C12   1    0.219572    0.310544    1.200505    11.00000    0.01390    0.01401 = 
         0.02009    0.00088   -0.00158    0.00023 
AFIX  13 
H12   2    0.131041    0.289233    1.201337    11.00000   -1.20000 
AFIX   0 
C32   1   -0.220365    0.531622    0.710669    11.00000    0.01337    0.02179 = 
         0.02992    0.00970   -0.00329   -0.00067 
AFIX  13 
H32   2   -0.311000    0.552237    0.698323    11.00000   -1.20000 
AFIX   0 
C13   1    0.592879    0.259136    1.107169    11.00000    0.02505    0.01529 = 
         0.01554    0.00181   -0.00145    0.00869 
C16   1    0.608013    0.258369    1.288365    11.00000    0.02714    0.02343 = 
         0.01629    0.00739    0.00053    0.01346 
AFIX  13 
H16   2    0.586973    0.251839    1.362140    11.00000   -1.20000 
AFIX   0 
C17   1    0.524809    0.240051    1.196370    11.00000    0.02633    0.01306 = 
         0.02963    0.00440    0.00210    0.00418 
AFIX  13 
H17   2    0.436845    0.218562    1.194924    11.00000   -1.20000 
AFIX   0 
C18   1   -0.381287    0.351673    0.839574    11.00000    0.01285    0.02752 = 
         0.01800    0.00556   -0.00277   -0.00048 
AFIX  23 
H18A  2   -0.460665    0.374152    0.847420    11.00000   -1.20000 
H18B  2   -0.412800    0.330364    0.887751    11.00000   -1.20000 
AFIX   0 
C37   1    0.072353    0.603680    0.717954    11.00000    0.02268    0.01340 = 
         0.03790    0.00521   -0.00755   -0.00015 
AFIX  13 
H37   2   -0.019507    0.623492    0.699692    11.00000   -1.20000 
AFIX   0 
C19   1   -0.404981    0.335837    0.727008    11.00000    0.01161    0.01588 = 
         0.02052    0.00320   -0.00514    0.00052 
C22   1   -0.503586    0.298238    0.581178    11.00000    0.01896    0.01843 = 
         0.02939   -0.00479   -0.00429    0.00476 
AFIX  13 
H22   2   -0.565860    0.277970    0.536462    11.00000   -1.20000 
AFIX   0 
C39   1    0.287757    0.555987    0.703230    11.00000    0.01581    0.01946 = 
         0.03053   -0.00028    0.00381    0.00032 
AFIX  13 
H39   2    0.371860    0.537535    0.673753    11.00000   -1.20000 
AFIX   0 
C25   1   -0.721312    0.392024    0.507684    11.00000    0.02735    0.02091 = 
         0.01560    0.00099   -0.00316    0.00876 
AFIX  13 
H25   2   -0.697171    0.395501    0.432996    11.00000   -1.20000 
AFIX   0 
C24   1   -0.645844    0.414282    0.595257    11.00000    0.01682    0.01468 = 
         0.02424    0.00006    0.00202    0.00278 
C20   1   -0.326694    0.351332    0.636073    11.00000    0.01234    0.01896 = 
         0.02266   -0.00183    0.00049    0.00085 
AFIX  13 
H20   2   -0.245610    0.374219    0.635394    11.00000   -1.20000 
AFIX   0 
C34   1   -0.009715    0.484610    0.683198    11.00000    0.02187    0.01525 = 
         0.02300   -0.00029   -0.00322   -0.00036 
AFIX  13 
H34   2    0.071755    0.467051    0.648250    11.00000   -1.20000 
AFIX   0 
C27   1   -0.834864    0.368750    0.660062    11.00000    0.01688    0.02375 = 
         0.03216    0.00535    0.00248    0.00562 
AFIX  13 
H27   2   -0.902078    0.352891    0.708699    11.00000   -1.20000 
AFIX   0 
C31   1   -0.159663    0.516115    0.810256    11.00000    0.01989    0.01546 = 
         0.02414    0.00036    0.00234    0.00048 
AFIX  13 
H31   2   -0.200297    0.524257    0.879049    11.00000   -1.20000 
AFIX   0 
C29   1    0.071955    0.462842    0.879210    11.00000    0.02286    0.01134 = 
         0.01637   -0.00235   -0.00432    0.00132 
AFIX  23 
H29A  2    0.061815    0.476465    0.946621    11.00000   -1.20000 
H29B  2    0.193669    0.463105    0.864305    11.00000   -1.20000 
AFIX   0 
C28   1   -0.715683    0.400062    0.689092    11.00000    0.01928    0.01964 = 
         0.01876   -0.00081    0.00066    0.00833 
AFIX  13 
H28   2   -0.687204    0.410160    0.761107    11.00000   -1.20000 
AFIX   0 
C11   1    0.309893    0.327844    1.291646    11.00000    0.02260    0.02347 = 
         0.01605   -0.00100    0.00023    0.00649 
AFIX  13 
H11   2    0.293425    0.320847    1.365740    11.00000   -1.20000 
AFIX   0 
C15   1    0.726044    0.287915    1.254166    11.00000    0.01582    0.02794 = 
         0.02381   -0.00126   -0.00720    0.00913 
AFIX  13 
H15   2    0.799868    0.305425    1.300779    11.00000   -1.20000 
AFIX   0 
C38   1    0.169179    0.582022    0.645140    11.00000    0.02482    0.02627 = 
         0.02202    0.00416   -0.00279   -0.00659 
AFIX  13 
H38   2    0.155785    0.584312    0.567683    11.00000   -1.20000 
AFIX   0 
C35   1    0.261683    0.562196    0.811798    11.00000    0.01605    0.01561 = 
         0.02501    0.00296   -0.00324    0.00070 
C14   1    0.717251    0.288642    1.141911    11.00000    0.01195    0.02369 = 
         0.02368    0.00286   -0.00118    0.00344 
AFIX  13 
H14   2    0.784508    0.306106    1.096973    11.00000   -1.20000 
AFIX   0 
C26   1   -0.839071    0.364148    0.548715    11.00000    0.01901    0.01875 = 
         0.03229   -0.00519   -0.01008    0.00616 
AFIX  13 
H26   2   -0.908583    0.344165    0.507124    11.00000   -1.20000 
AFIX   0 
C36   1    0.129810    0.591305    0.822009    11.00000    0.01828    0.01710 = 
         0.02824    0.00081    0.00170   -0.00083 
AFIX  13 
H36   2    0.086038    0.601143    0.888472    11.00000   -1.20000 
REM ##### 
AFIX   0 
HKLF 4 
  
REM  try1 in P2(1)/n 
REM R1 =  0.0460 for    5941 Fo > 4sig(Fo)  and  0.0834 for all    8609 data 
REM    406 parameters refined using      0 restraints 
  
END 
  
WGHT      0.0206      0.9675 
  
REM Highest difference peak  0.598,  deepest hole -0.736,  1-sigma level  0.124 
Q1    1   0.4189  0.5395  0.8622  11.00000  0.05    0.60 
Q2    1   0.1844  0.4582  0.7210  11.00000  0.05    0.58 
Q3    1  -0.9316  0.3322  0.7774  11.00000  0.05    0.56 
Q4    1   0.4966  0.5605  0.6195  11.00000  0.05    0.51 
Q5    1  -0.4968  0.4592  0.6582  11.00000  0.05    0.51 
Q6    1  -0.5108  0.3733  0.5942  11.00000  0.05    0.51 
Q7    1  -0.4565  0.4111  0.9087  11.00000  0.05    0.48 
Q8    1   0.0869  0.3721  0.9478  11.00000  0.05    0.48 
Q9    1   0.2208  0.3966  0.9928  11.00000  0.05    0.47 
Q10   1  -0.4619  0.2976  0.8850  11.00000  0.05    0.47 
Q11   1   0.4013  0.5224  0.8876  11.00000  0.05    0.47 
Q12   1  -0.7823  0.3631  0.6147  11.00000  0.05    0.46 
Q13   1  -0.0857  0.4936  0.6567  11.00000  0.05    0.45 
Q14   1  -0.1193  0.4935  0.8026  11.00000  0.05    0.45 
Q15   1   0.1459  0.5665  0.8205  11.00000  0.05    0.45 
Q16   1   0.0808  0.4028  0.8996  11.00000  0.05    0.45 
Q17   1   0.0085  0.5731  0.8053  11.00000  0.05    0.44 
Q18   1  -0.4488  0.4818  0.5336  11.00000  0.05    0.44 
Q19   1   0.2039  0.5347  0.8088  11.00000  0.05    0.44 
Q20   1  -0.4884  0.3211  0.7181  11.00000  0.05    0.44 
;
_shelx_res_checksum              87998
####################################################################### 
# 
# This file contains crystal structure data downloaded from the 
# Cambridge Structural Database (CSD) hosted by the Cambridge 
# Crystallographic Data Centre (CCDC).
# 
# Full information about CCDC data access policies and citation 
# guidelines are available at http://www.ccdc.cam.ac.uk/access/V1 
# 
# Audit and citation data items may have been added by the CCDC. 
# Please retain this information to preserve the provenance of 
# this file and to allow appropriate attribution of the data. 
# 
#######################################################################

data_benzylic-ligand_renumbered
_database_code_depnum_ccdc_archive 'CCDC 1990278'
loop_
_audit_author_name
_audit_author_address
'Peter Coburger'
;Regensburg University
Germany
;
_audit_update_record             
;
2020-03-13 deposited with the CCDC.	2020-08-03 downloaded from the CCDC.
;

_audit_creation_method           SHELXL-2018/3
_shelx_SHELXL_version_number     2018/3
_chemical_name_systematic        ?
_chemical_name_common            ?
_chemical_melting_point          ?
_chemical_formula_moiety         ?
_chemical_formula_sum            'C76.68 H66.82 Cl Fe3 O0 P3'
_chemical_formula_weight         1284.13

loop_
_atom_type_symbol
_atom_type_description
_atom_type_scat_dispersion_real
_atom_type_scat_dispersion_imag
_atom_type_scat_source
C C 0.0033 0.0016 'International Tables Vol C Tables 4.2.6.8 and 6.1.1.4'
H H 0.0000 0.0000 'International Tables Vol C Tables 4.2.6.8 and 6.1.1.4'
P P 0.1023 0.0942 'International Tables Vol C Tables 4.2.6.8 and 6.1.1.4'
Fe Fe 0.3463 0.8444 'International Tables Vol C Tables 4.2.6.8 and 6.1.1.4'
Cl Cl 0.1484 0.1585 'International Tables Vol C Tables 4.2.6.8 and 6.1.1.4'
O O 0.0106 0.0060 'International Tables Vol C Tables 4.2.6.8 and 6.1.1.4'

_space_group_crystal_system      triclinic
_space_group_IT_number           2
_space_group_name_H-M_alt        'P -1'
_space_group_name_Hall           '-P 1'

_shelx_space_group_comment       
;
The symmetry employed for this shelxl refinement is uniquely defined
by the following loop, which should always be used as a source of
symmetry information in preference to the above space-group names.
They are only intended as comments.
;

loop_
_space_group_symop_operation_xyz
'x, y, z'
'-x, -y, -z'

_cell_length_a                   10.2357(5)
_cell_length_b                   16.1124(6)
_cell_length_c                   19.2961(7)
_cell_angle_alpha                102.741(3)
_cell_angle_beta                 96.159(3)
_cell_angle_gamma                93.096(3)
_cell_volume                     3076.2(2)
_cell_formula_units_Z            2
_cell_measurement_temperature    130
_cell_measurement_reflns_used    6561
_cell_measurement_theta_min      2.5240
_cell_measurement_theta_max      28.4960

_exptl_crystal_description       needle
_exptl_crystal_colour            'clear orange'
_exptl_crystal_density_meas      ?
_exptl_crystal_density_method    ?
_exptl_crystal_density_diffrn    1.386
_exptl_crystal_F_000             1334
_exptl_transmission_factor_min   ?
_exptl_transmission_factor_max   ?
_exptl_crystal_size_max          0.5000
_exptl_crystal_size_mid          0.0500
_exptl_crystal_size_min          0.0300
_exptl_absorpt_coefficient_mu    0.865
_shelx_estimated_absorpt_T_min   ?
_shelx_estimated_absorpt_T_max   ?
_exptl_absorpt_correction_type   multi-scan
_exptl_absorpt_correction_T_min  0.87094
_exptl_absorpt_correction_T_max  1.00000
_exptl_absorpt_process_details   
;
CrysAlisPro, Agilent Technologies,
Version 1.171.37.35 (release 13-08-2014 CrysAlis171 .NET)
(compiled Aug 13 2014,18:06:01)
Empirical absorption correction using spherical harmonics,
 implemented in SCALE3 ABSPACK scaling algorithm.
Empirical absorption correction using spherical harmonics,
 implemented in SCALE3 ABSPACK scaling algorithm.
;
_exptl_absorpt_special_details   ?
_diffrn_ambient_temperature      130
_diffrn_radiation_wavelength     0.71073
_diffrn_radiation_type           MoK\a
_diffrn_source                   'Enhance (Mo) X-ray Source'
_diffrn_measurement_device_type  'Xcalibur, Sapphire3, Gemini'
_diffrn_measurement_method       '\w scans'
_diffrn_detector_area_resol_mean 16.3560
_diffrn_reflns_number            27216
_diffrn_reflns_av_unetI/netI     0.0505
_diffrn_reflns_av_R_equivalents  0.0283
_diffrn_reflns_limit_h_min       -13
_diffrn_reflns_limit_h_max       13
_diffrn_reflns_limit_k_min       -19
_diffrn_reflns_limit_k_max       22
_diffrn_reflns_limit_l_min       -25
_diffrn_reflns_limit_l_max       26
_diffrn_reflns_theta_min         2.270
_diffrn_reflns_theta_max         29.127
_diffrn_reflns_theta_full        25.242
_diffrn_measured_fraction_theta_max 0.846
_diffrn_measured_fraction_theta_full 0.999
_diffrn_reflns_Laue_measured_fraction_max 0.846
_diffrn_reflns_Laue_measured_fraction_full 0.999
_diffrn_reflns_point_group_measured_fraction_max 0.846
_diffrn_reflns_point_group_measured_fraction_full 0.999
_reflns_number_total             13989
_reflns_number_gt                10652
_reflns_threshold_expression     'I > 2\s(I)'
_reflns_Friedel_coverage         0.000
_reflns_Friedel_fraction_max     .
_reflns_Friedel_fraction_full    .

_reflns_special_details          
;
 Reflections were merged by SHELXL according to the crystal
 class for the calculation of statistics and refinement.

 _reflns_Friedel_fraction is defined as the number of unique
 Friedel pairs measured divided by the number that would be
 possible theoretically, ignoring centric projections and
 systematic absences.
;

_computing_data_collection       
;
CrysAlisPro, Agilent Technologies,
Version 1.171.37.35 (release 13-08-2014 CrysAlis171 .NET)
(compiled Aug 13 2014,18:06:01)
;
_computing_cell_refinement       
;
CrysAlisPro, Agilent Technologies,
Version 1.171.37.35 (release 13-08-2014 CrysAlis171 .NET)
(compiled Aug 13 2014,18:06:01)
;
_computing_data_reduction        
;
CrysAlisPro, Agilent Technologies,
Version 1.171.37.35 (release 13-08-2014 CrysAlis171 .NET)
(compiled Aug 13 2014,18:06:01)
;
_computing_structure_solution    SHELXS
_computing_structure_refinement  'SHELXL-2018/3 (Sheldrick, 2018)'
_computing_molecular_graphics    ?
_computing_publication_material  ?
_refine_special_details          ?
_refine_ls_structure_factor_coef Fsqd
_refine_ls_matrix_type           full
_refine_ls_weighting_scheme      calc
_refine_ls_weighting_details     
'w=1/[\s^2^(Fo^2^)+(0.0334P)^2^+1.5968P] where P=(Fo^2^+2Fc^2^)/3'
_atom_sites_solution_primary     ?
_atom_sites_solution_secondary   ?
_atom_sites_solution_hydrogens   geom
_refine_ls_hydrogen_treatment    constr
_refine_ls_extinction_method     none
_refine_ls_extinction_coef       .
_refine_ls_number_reflns         13989
_refine_ls_number_parameters     775
_refine_ls_number_restraints     7
_refine_ls_R_factor_all          0.0624
_refine_ls_R_factor_gt           0.0406
_refine_ls_wR_factor_ref         0.0911
_refine_ls_wR_factor_gt          0.0829
_refine_ls_goodness_of_fit_ref   1.015
_refine_ls_restrained_S_all      1.015
_refine_ls_shift/su_max          0.007
_refine_ls_shift/su_mean         0.000

loop_
_atom_site_label
_atom_site_type_symbol
_atom_site_fract_x
_atom_site_fract_y
_atom_site_fract_z
_atom_site_U_iso_or_equiv
_atom_site_adp_type
_atom_site_occupancy
_atom_site_site_symmetry_order
_atom_site_calc_flag
_atom_site_refinement_flags_posn
_atom_site_refinement_flags_adp
_atom_site_refinement_flags_occupancy
_atom_site_disorder_assembly
_atom_site_disorder_group
C992 C 0.0205(11) 0.0657(6) 0.0476(6) 0.050 Uiso 0.235(3) 1 d D U P A -1
H904 H 0.051614 0.047541 0.090755 0.060 Uiso 0.235(3) 1 calc R U P A -1
H905 H 0.093357 0.098930 0.035855 0.060 Uiso 0.235(3) 1 calc R U P A -1
C993 C -0.0867(11) 0.1239(7) 0.0649(8) 0.050 Uiso 0.235(3) 1 d D U P A -1
H3 H -0.154312 0.093317 0.083281 0.060 Uiso 0.235(3) 1 calc R U P A -1
H910 H -0.126236 0.136049 0.020599 0.060 Uiso 0.235(3) 1 calc R U P A -1
C994 C -0.0482(15) 0.2074(8) 0.1175(7) 0.050 Uiso 0.235(3) 1 d D U P A -1
H909 H 0.044970 0.220935 0.120343 0.075 Uiso 0.235(3) 1 calc R U P A -1
H907 H -0.070220 0.203072 0.163787 0.075 Uiso 0.235(3) 1 calc R U P A -1
H908 H -0.094761 0.251542 0.102087 0.075 Uiso 0.235(3) 1 calc R U P A -1
C996 C 0.0947(16) -0.0584(13) -0.0483(9) 0.050 Uiso 0.235(3) 1 d D U P A -1
H902 H 0.130108 -0.025141 -0.078614 0.075 Uiso 0.235(3) 1 calc R U P A -1
H900 H 0.058456 -0.112982 -0.076793 0.075 Uiso 0.235(3) 1 calc R U P A -1
H901 H 0.163628 -0.066268 -0.013068 0.075 Uiso 0.235(3) 1 calc R U P A -1
C991 C -0.0115(14) -0.0126(8) -0.0117(7) 0.050 Uiso 0.235(3) 1 d D U P A -1
H903 H -0.060854 -0.053863 0.007263 0.060 Uiso 0.235(3) 1 calc R U P A -1
H906 H -0.071112 0.002894 -0.048467 0.060 Uiso 0.235(3) 1 calc R U P A -1
Cl1 Cl 0.02670(19) 0.22600(12) 0.10602(9) 0.0600(5) Uani 0.5 1 d . . P B 2
Cl12 Cl -0.1214(2) 0.07013(16) 0.02673(13) 0.0727(7) Uani 0.5 1 d . . P B 2
C100 C -0.0976(7) 0.1569(4) 0.1024(3) 0.0474(17) Uani 0.5 1 d . . P B 2
H912 H -0.177225 0.186935 0.103821 0.057 Uiso 0.5 1 calc R U P B 2
H911 H -0.086288 0.134207 0.144975 0.057 Uiso 0.5 1 calc R U P B 2
C13 C 0.7722(2) 0.72278(14) 0.39198(12) 0.0202(5) Uani 1 1 d . . . . .
C36 C 0.3760(2) 0.82959(13) 0.71118(11) 0.0212(5) Uani 1 1 d . . . . .
C17 C 0.7281(2) 0.77797(15) 0.34690(12) 0.0237(5) Uani 1 1 d . . . . .
H17 H 0.656558 0.763604 0.307147 0.028 Uiso 1 1 calc R U . . .
C29 C 0.9328(2) 0.58403(14) 0.31545(12) 0.0242(5) Uani 1 1 d . . . . .
H29 H 0.963782 0.639875 0.337799 0.029 Uiso 1 1 calc R U . . .
C32 C 0.3839(3) 0.99794(15) 0.85894(12) 0.0263(5) Uani 1 1 d . . . . .
H32 H 0.290208 1.007644 0.851812 0.032 Uiso 1 1 calc R U . . .
C47 C 0.1218(2) 0.87716(14) 0.67985(12) 0.0227(5) Uani 1 1 d . . . . .
C35 C 0.6043(2) 0.99608(15) 0.84706(12) 0.0258(5) Uani 1 1 d . . . . .
H35 H 0.689902 1.003917 0.829984 0.031 Uiso 1 1 calc R U . . .
C33 C 0.4443(3) 0.95626(16) 0.91059(12) 0.0318(6) Uani 1 1 d . . . . .
H33 H 0.399470 0.932719 0.945260 0.038 Uiso 1 1 calc R U . . .
C12 C 0.6531(2) 0.83707(14) 0.54882(11) 0.0205(5) Uani 1 1 d . . . . .
H12 H 0.695006 0.809822 0.585162 0.025 Uiso 1 1 calc R U . . .
C44 C 0.2287(2) 0.65053(15) 0.44586(12) 0.0267(5) Uani 1 1 d . . . . .
H44 H 0.219995 0.606562 0.404936 0.032 Uiso 1 1 calc R U . . .
C8 C 0.6896(2) 0.92028(14) 0.53994(11) 0.0206(5) Uani 1 1 d . . . . .
C9 C 0.6050(2) 0.93405(14) 0.48072(12) 0.0217(5) Uani 1 1 d . . . . .
H9 H 0.607249 0.985697 0.461782 0.026 Uiso 1 1 calc R U . . .
C34 C 0.5798(3) 0.95500(16) 0.90313(12) 0.0304(6) Uani 1 1 d . . . . .
H34 H 0.645669 0.930316 0.931625 0.036 Uiso 1 1 calc R U . . .
C48 C 0.0933(2) 0.95348(14) 0.72412(12) 0.0245(5) Uani 1 1 d . . . . .
H48 H 0.153035 1.001234 0.732771 0.029 Uiso 1 1 calc R U . . .
C2 C 0.6294(2) 1.03090(13) 0.67216(11) 0.0187(4) Uani 1 1 d . . . . .
H2 H 0.573383 0.983205 0.649033 0.022 Uiso 1 1 calc R U . . .
C6 C 0.8313(2) 1.11687(14) 0.68249(12) 0.0237(5) Uani 1 1 d . . . . .
H6 H 0.911652 1.126931 0.666228 0.028 Uiso 1 1 calc R U . . .
C58 C 1.1336(3) 1.22011(17) 0.80739(13) 0.0343(6) Uani 1 1 d . . . . .
H58 H 1.166260 1.235106 0.765452 0.041 Uiso 1 1 calc R U . . .
C42 C 0.2225(2) 0.79836(14) 0.50128(11) 0.0204(5) Uani 1 1 d . . . . .
H42 H 0.209212 0.853792 0.497133 0.024 Uiso 1 1 calc R U . . .
C38 C 0.5515(3) 0.78052(15) 0.77185(13) 0.0306(6) Uani 1 1 d . . . . .
H38 H 0.640829 0.766780 0.786678 0.037 Uiso 1 1 calc R U . . .
C55 C 0.9992(3) 1.19653(15) 0.88900(13) 0.0321(6) Uani 1 1 d . . . . .
H55 H 0.921572 1.192868 0.914128 0.039 Uiso 1 1 calc R U . . .
C3 C 0.5916(2) 1.08734(13) 0.73104(11) 0.0194(5) Uani 1 1 d . . . . .
C11 C 0.5470(2) 0.79994(15) 0.49584(12) 0.0219(5) Uani 1 1 d . . . . .
H11 H 0.502809 0.742731 0.488952 0.026 Uiso 1 1 calc R U . . .
C18 C 0.7445(2) 0.59848(14) 0.47218(12) 0.0221(5) Uani 1 1 d . . . . .
C16 C 0.8051(2) 0.85739(15) 0.37002(13) 0.0270(5) Uani 1 1 d . . . . .
H16 H 0.795909 0.907225 0.349058 0.032 Uiso 1 1 calc R U . . .
C63 C 1.0835(3) 1.39422(16) 0.98513(14) 0.0361(6) Uani 1 1 d . . . . .
H63 H 1.018121 1.387750 1.017528 0.043 Uiso 1 1 calc R U . . .
C60 C 1.2778(3) 1.39680(15) 0.93586(13) 0.0309(6) Uani 1 1 d . . . . .
H60 H 1.370278 1.391718 0.927988 0.037 Uiso 1 1 calc R U . . .
C27 C 0.9649(3) 0.45145(16) 0.23707(13) 0.0333(6) Uani 1 1 d . . . . .
H27 H 1.016255 0.417710 0.207020 0.040 Uiso 1 1 calc R U . . .
C57 C 1.2103(3) 1.19171(17) 0.86185(15) 0.0397(7) Uani 1 1 d . . . . .
H57 H 1.304720 1.183527 0.864009 0.048 Uiso 1 1 calc R U . . .
C31 C 0.4830(2) 1.02274(14) 0.81922(11) 0.0211(5) Uani 1 1 d . . . . .
C41 C 0.2560(2) 0.78254(14) 0.56881(11) 0.0191(4) Uani 1 1 d . . . . .
C14 C 0.8766(2) 0.76989(14) 0.44303(12) 0.0212(5) Uani 1 1 d . . . . .
H14 H 0.925232 0.749201 0.481580 0.025 Uiso 1 1 calc R U . . .
C5 C 0.7960(2) 1.17399(14) 0.74092(13) 0.0251(5) Uani 1 1 d . . . . .
C37 C 0.5142(2) 0.82114(14) 0.71526(12) 0.0238(5) Uani 1 1 d . . . . .
H37 H 0.573603 0.840141 0.684244 0.029 Uiso 1 1 calc R U . . .
C4 C 0.6763(2) 1.15857(14) 0.76453(12) 0.0243(5) Uani 1 1 d . . . . .
H4 H 0.651783 1.196709 0.803727 0.029 Uiso 1 1 calc R U . . .
C1 C 0.7495(2) 1.04482(14) 0.64751(12) 0.0204(5) Uani 1 1 d . . . . .
C69 C 1.5704(3) 1.38135(16) 1.06192(13) 0.0326(6) Uani 1 1 d . . . . .
H69 H 1.565349 1.436218 1.089056 0.039 Uiso 1 1 calc R U . . .
C28 C 1.0094(2) 0.53399(15) 0.27016(13) 0.0273(5) Uani 1 1 d . . . . .
H28 H 1.090651 0.556456 0.262309 0.033 Uiso 1 1 calc R U . . .
C30 C 0.4654(2) 1.07053(14) 0.76038(12) 0.0219(5) Uani 1 1 d . . . . .
H30A H 0.401856 1.037720 0.721850 0.026 Uiso 1 1 calc R U . . .
H30B H 0.429878 1.124539 0.778774 0.026 Uiso 1 1 calc R U . . .
C24 C 0.8108(2) 0.55224(14) 0.32796(12) 0.0219(5) Uani 1 1 d . . . . .
C40 C 0.3288(2) 0.79439(14) 0.76637(12) 0.0259(5) Uani 1 1 d . . . . .
H40 H 0.237393 0.791623 0.777007 0.031 Uiso 1 1 calc R U . . .
C10 C 0.5178(2) 0.86025(14) 0.45361(12) 0.0232(5) Uani 1 1 d . . . . .
H10 H 0.449624 0.851741 0.412424 0.028 Uiso 1 1 calc R U . . .
C70 C 1.3371(2) 1.45408(15) 1.13582(12) 0.0254(5) Uani 1 1 d . . . . .
C54 C 1.0024(2) 1.22437(14) 0.82401(12) 0.0249(5) Uani 1 1 d . . . . .
C19 C 0.8726(2) 0.58976(14) 0.50146(13) 0.0252(5) Uani 1 1 d . . . . .
H19 H 0.941336 0.589435 0.473576 0.030 Uiso 1 1 calc R U . . .
C7 C 0.7957(2) 0.98264(14) 0.58554(12) 0.0235(5) Uani 1 1 d . . . . .
H7A H 0.835954 1.014975 0.555408 0.028 Uiso 1 1 calc R U . . .
H7B H 0.863328 0.950901 0.604533 0.028 Uiso 1 1 calc R U . . .
C59 C 1.2202(3) 1.38018(15) 0.99614(13) 0.0288(5) Uani 1 1 d . . . . .
C71 C 1.3554(2) 1.45769(16) 1.20893(13) 0.0297(5) Uani 1 1 d . . . . .
H71 H 1.345392 1.407681 1.225049 0.036 Uiso 1 1 calc R U . . .
C43 C 0.2088(2) 0.73313(15) 0.44028(12) 0.0261(5) Uani 1 1 d . . . . .
H43 H 0.186240 0.744792 0.395612 0.031 Uiso 1 1 calc R U . . .
C52 C 0.0291(2) 0.80742(15) 0.66666(13) 0.0268(5) Uani 1 1 d . . . . .
H52 H 0.045362 0.756296 0.636780 0.032 Uiso 1 1 calc R U . . .
C64 C 1.4588(3) 1.32462(15) 1.04535(12) 0.0284(6) Uani 1 1 d . . . . .
C23 C 0.6433(2) 0.59727(15) 0.51475(13) 0.0281(5) Uani 1 1 d . . . . .
H23 H 0.557035 0.601365 0.495832 0.034 Uiso 1 1 calc R U . . .
C45 C 0.2615(2) 0.63341(15) 0.51268(13) 0.0256(5) Uani 1 1 d . . . . .
H45 H 0.274237 0.577817 0.516566 0.031 Uiso 1 1 calc R U . . .
C49 C -0.0228(3) 0.95899(16) 0.75528(13) 0.0305(6) Uani 1 1 d . . . . .
H49 H -0.039846 1.009976 0.785098 0.037 Uiso 1 1 calc R U . . .
C39 C 0.4374(3) 0.76429(15) 0.80348(13) 0.0324(6) Uani 1 1 d . . . . .
H39 H 0.433774 0.737302 0.844121 0.039 Uiso 1 1 calc R U . . .
C75 C 1.3508(3) 1.52987(15) 1.11326(13) 0.0324(6) Uani 1 1 d . . . . .
H75 H 1.337595 1.528966 1.064649 0.039 Uiso 1 1 calc R U . . .
C46 C 0.2755(2) 0.69906(14) 0.57366(12) 0.0239(5) Uani 1 1 d . . . . .
H46 H 0.298107 0.687210 0.618255 0.029 Uiso 1 1 calc R U . . .
C73 C 1.4030(3) 1.60892(17) 1.23502(14) 0.0373(6) Uani 1 1 d . . . . .
H73 H 1.425719 1.660569 1.267971 0.045 Uiso 1 1 calc R U . . .
C53 C 0.8889(2) 1.25025(15) 0.78037(14) 0.0316(6) Uani 1 1 d . . . . .
H53A H 0.921938 1.279253 0.745986 0.038 Uiso 1 1 calc R U . . .
H53B H 0.840852 1.290017 0.811508 0.038 Uiso 1 1 calc R U . . .
C15 C 0.8958(2) 0.85229(15) 0.42917(13) 0.0261(5) Uani 1 1 d . . . . .
H15 H 0.960165 0.898195 0.456485 0.031 Uiso 1 1 calc R U . . .
C25 C 0.7667(3) 0.46848(16) 0.29322(14) 0.0347(6) Uani 1 1 d . . . . .
H25 H 0.684880 0.445844 0.300118 0.042 Uiso 1 1 calc R U . . .
C56 C 1.1276(3) 1.17725(16) 0.91222(15) 0.0372(6) Uani 1 1 d . . . . .
H56 H 1.154054 1.157519 0.955810 0.045 Uiso 1 1 calc R U . . .
C21 C 0.7968(3) 0.58257(16) 0.61355(14) 0.0352(6) Uani 1 1 d . . . . .
H21 H 0.814347 0.578225 0.660863 0.042 Uiso 1 1 calc R U . . .
C72 C 1.3884(3) 1.53485(18) 1.25821(13) 0.0353(6) Uani 1 1 d . . . . .
H72 H 1.400586 1.536255 1.306928 0.042 Uiso 1 1 calc R U . . .
C51 C -0.0873(2) 0.81316(16) 0.69751(14) 0.0318(6) Uani 1 1 d . . . . .
H51 H -0.148417 0.766001 0.688218 0.038 Uiso 1 1 calc R U . . .
C26 C 0.8439(3) 0.41863(16) 0.24848(15) 0.0402(7) Uani 1 1 d . . . . .
H26 H 0.813835 0.362665 0.226009 0.048 Uiso 1 1 calc R U . . .
C65 C 1.4698(3) 1.24230(16) 1.00516(13) 0.0358(6) Uani 1 1 d . . . . .
H65 H 1.396904 1.202657 0.994472 0.043 Uiso 1 1 calc R U . . .
C20 C 0.8984(3) 0.58158(15) 0.57153(13) 0.0299(6) Uani 1 1 d . . . . .
H20 H 0.983974 0.575429 0.590308 0.036 Uiso 1 1 calc R U . . .
C22 C 0.6697(3) 0.58999(16) 0.58527(14) 0.0364(6) Uani 1 1 d . . . . .
H22 H 0.601406 0.590130 0.613417 0.044 Uiso 1 1 calc R U . . .
C74 C 1.3839(3) 1.60683(16) 1.16250(14) 0.0367(6) Uani 1 1 d . . . . .
H74 H 1.393398 1.657158 1.146797 0.044 Uiso 1 1 calc R U . . .
C61 C 1.1778(3) 1.42045(16) 0.88855(15) 0.0407(7) Uani 1 1 d . . . . .
H61 H 1.189461 1.434670 0.842654 0.049 Uiso 1 1 calc R U . . .
C66 C 1.5888(3) 1.21915(19) 0.98102(14) 0.0461(8) Uani 1 1 d . . . . .
H66 H 1.594822 1.164615 0.953514 0.055 Uiso 1 1 calc R U . . .
C50 C -0.1130(3) 0.88888(17) 0.74209(14) 0.0332(6) Uani 1 1 d . . . . .
H50 H -0.190778 0.892460 0.763074 0.040 Uiso 1 1 calc R U . . .
C68 C 1.6891(3) 1.35759(19) 1.03869(16) 0.0451(7) Uani 1 1 d . . . . .
H68 H 1.763269 1.396213 1.050734 0.054 Uiso 1 1 calc R U . . .
C62 C 1.0589(3) 1.41919(16) 0.91892(15) 0.0423(7) Uani 1 1 d . . . . .
H62 H 0.973408 1.432439 0.897735 0.051 Uiso 1 1 calc R U . . .
C67 C 1.6975(3) 1.2771(2) 0.99791(16) 0.0491(8) Uani 1 1 d . . . . .
H67 H 1.777068 1.261697 0.981644 0.059 Uiso 1 1 calc R U . . .
P2 P 0.28200(6) 0.87481(4) 0.64516(3) 0.01947(12) Uani 1 1 d . . . . .
P1 P 0.69802(6) 0.61563(4) 0.38212(3) 0.02202(13) Uani 1 1 d . . . . .
P3 P 1.29746(7) 1.34939(4) 1.07460(3) 0.02840(15) Uani 1 1 d . . . . .
Fe1 Fe 0.70844(3) 0.83122(2) 0.44997(2) 0.01718(8) Uani 1 1 d . . . . .
Fe2 Fe 0.46942(3) 0.89237(2) 0.80965(2) 0.02089(8) Uani 1 1 d . . . . .
Fe3 Fe 1.12954(3) 1.30146(2) 0.90363(2) 0.02341(8) Uani 1 1 d . . . . .

loop_
_atom_site_aniso_label
_atom_site_aniso_U_11
_atom_site_aniso_U_22
_atom_site_aniso_U_33
_atom_site_aniso_U_23
_atom_site_aniso_U_13
_atom_site_aniso_U_12
Cl1 0.0654(11) 0.0670(11) 0.0497(10) 0.0203(9) 0.0090(8) -0.0072(9)
Cl12 0.0730(15) 0.0549(13) 0.0917(18) 0.0094(12) 0.0361(13) -0.0007(10)
C100 0.082(5) 0.024(3) 0.029(3) -0.003(2) -0.013(3) 0.014(3)
C13 0.0196(11) 0.0199(11) 0.0216(11) 0.0023(9) 0.0085(9) 0.0040(9)
C36 0.0275(12) 0.0147(11) 0.0200(11) 0.0024(9) 0.0000(9) -0.0003(9)
C17 0.0278(12) 0.0274(12) 0.0179(11) 0.0059(10) 0.0083(9) 0.0060(10)
C29 0.0278(13) 0.0167(11) 0.0249(12) -0.0005(9) 0.0008(10) 0.0009(10)
C32 0.0332(13) 0.0248(12) 0.0189(11) -0.0015(10) 0.0085(10) 0.0018(10)
C47 0.0240(12) 0.0211(11) 0.0219(11) 0.0033(9) 0.0013(9) 0.0023(9)
C35 0.0291(13) 0.0251(12) 0.0197(11) -0.0009(10) 0.0027(10) -0.0024(10)
C33 0.0452(16) 0.0323(14) 0.0158(11) 0.0013(10) 0.0066(11) -0.0043(12)
C12 0.0217(11) 0.0232(12) 0.0191(11) 0.0069(9) 0.0076(9) 0.0048(9)
C44 0.0231(12) 0.0276(13) 0.0234(12) -0.0056(10) 0.0022(10) -0.0014(10)
C8 0.0205(11) 0.0226(11) 0.0190(11) 0.0013(9) 0.0098(9) 0.0037(9)
C9 0.0219(12) 0.0190(11) 0.0268(12) 0.0065(10) 0.0084(9) 0.0083(9)
C34 0.0391(15) 0.0290(13) 0.0182(11) 0.0002(10) -0.0041(10) -0.0030(11)
C48 0.0290(13) 0.0197(11) 0.0246(12) 0.0058(10) 0.0012(10) 0.0020(10)
C2 0.0221(11) 0.0145(10) 0.0187(11) 0.0032(9) 0.0007(9) 0.0002(9)
C6 0.0215(12) 0.0224(12) 0.0275(12) 0.0072(10) 0.0033(10) -0.0009(9)
C58 0.0336(14) 0.0388(15) 0.0235(13) -0.0099(11) 0.0120(11) -0.0046(12)
C42 0.0178(11) 0.0212(11) 0.0229(11) 0.0072(9) 0.0012(9) 0.0021(9)
C38 0.0369(14) 0.0194(12) 0.0318(13) 0.0026(10) -0.0080(11) 0.0067(11)
C55 0.0391(15) 0.0242(13) 0.0314(14) 0.0014(11) 0.0106(11) -0.0046(11)
C3 0.0243(12) 0.0147(10) 0.0195(11) 0.0045(9) 0.0026(9) 0.0008(9)
C11 0.0191(11) 0.0228(12) 0.0249(12) 0.0043(10) 0.0093(9) 0.0033(9)
C18 0.0255(12) 0.0147(11) 0.0260(12) 0.0050(9) 0.0029(10) 0.0007(9)
C16 0.0353(14) 0.0224(12) 0.0280(13) 0.0094(10) 0.0163(11) 0.0052(10)
C63 0.0374(15) 0.0292(14) 0.0320(14) -0.0127(11) -0.0013(12) 0.0088(12)
C60 0.0390(15) 0.0225(12) 0.0281(13) 0.0063(10) -0.0058(11) -0.0069(11)
C27 0.0439(16) 0.0262(13) 0.0287(13) -0.0002(11) 0.0075(12) 0.0137(12)
C57 0.0366(15) 0.0321(15) 0.0399(16) -0.0144(12) 0.0015(13) 0.0101(12)
C31 0.0263(12) 0.0174(11) 0.0169(11) -0.0024(9) 0.0048(9) -0.0004(9)
C41 0.0173(11) 0.0200(11) 0.0194(11) 0.0034(9) 0.0024(9) -0.0001(9)
C14 0.0167(11) 0.0208(11) 0.0263(12) 0.0032(10) 0.0067(9) 0.0036(9)
C5 0.0294(13) 0.0145(11) 0.0295(13) 0.0049(10) -0.0024(10) -0.0027(10)
C37 0.0282(13) 0.0190(11) 0.0221(11) 0.0000(9) 0.0022(10) 0.0031(10)
C4 0.0311(13) 0.0150(11) 0.0241(12) -0.0008(9) 0.0033(10) 0.0016(10)
C1 0.0227(11) 0.0176(11) 0.0206(11) 0.0051(9) 0.0003(9) 0.0018(9)
C69 0.0437(16) 0.0240(13) 0.0318(14) 0.0076(11) 0.0056(12) 0.0093(12)
C28 0.0271(13) 0.0269(13) 0.0277(13) 0.0052(10) 0.0035(10) 0.0052(10)
C30 0.0264(12) 0.0147(11) 0.0236(12) 0.0003(9) 0.0062(10) 0.0029(9)
C24 0.0252(12) 0.0179(11) 0.0213(11) 0.0029(9) -0.0008(9) 0.0027(9)
C40 0.0316(13) 0.0221(12) 0.0225(12) 0.0061(10) -0.0022(10) -0.0050(10)
C10 0.0175(11) 0.0264(12) 0.0264(12) 0.0049(10) 0.0053(9) 0.0064(9)
C70 0.0296(13) 0.0242(12) 0.0205(11) 0.0006(10) 0.0025(10) 0.0039(10)
C54 0.0311(13) 0.0175(11) 0.0227(12) -0.0032(9) 0.0068(10) -0.0032(10)
C19 0.0261(12) 0.0201(12) 0.0291(13) 0.0053(10) 0.0033(10) 0.0014(10)
C7 0.0224(12) 0.0240(12) 0.0236(12) 0.0030(10) 0.0071(9) -0.0001(10)
C59 0.0368(14) 0.0190(12) 0.0246(12) -0.0041(10) -0.0035(11) 0.0018(10)
C71 0.0309(13) 0.0313(14) 0.0251(12) 0.0035(11) 0.0018(10) 0.0010(11)
C43 0.0235(12) 0.0331(13) 0.0202(11) 0.0057(10) -0.0017(9) -0.0007(10)
C52 0.0280(13) 0.0208(12) 0.0291(13) 0.0000(10) 0.0040(10) 0.0023(10)
C64 0.0463(16) 0.0217(12) 0.0183(11) 0.0072(10) -0.0004(11) 0.0091(11)
C23 0.0288(13) 0.0240(12) 0.0346(14) 0.0110(11) 0.0069(11) 0.0066(10)
C45 0.0275(13) 0.0184(11) 0.0291(13) 0.0021(10) 0.0025(10) 0.0014(10)
C49 0.0365(14) 0.0274(13) 0.0275(13) 0.0031(11) 0.0068(11) 0.0103(11)
C39 0.0485(16) 0.0216(12) 0.0267(13) 0.0115(11) -0.0069(12) -0.0024(11)
C75 0.0449(16) 0.0254(13) 0.0250(13) 0.0018(11) 0.0028(11) 0.0042(12)
C46 0.0286(13) 0.0215(12) 0.0215(11) 0.0063(10) 0.0002(10) 0.0003(10)
C73 0.0330(15) 0.0326(15) 0.0354(15) -0.0115(12) -0.0046(12) 0.0039(12)
C53 0.0333(14) 0.0198(12) 0.0371(14) 0.0035(11) -0.0051(11) -0.0075(11)
C15 0.0215(12) 0.0228(12) 0.0335(13) 0.0006(10) 0.0134(10) 0.0002(10)
C25 0.0353(15) 0.0237(13) 0.0413(15) 0.0012(12) 0.0044(12) -0.0056(11)
C56 0.0501(17) 0.0223(13) 0.0347(15) -0.0001(11) -0.0029(13) 0.0048(12)
C21 0.0525(18) 0.0265(13) 0.0266(13) 0.0064(11) 0.0026(12) 0.0073(12)
C72 0.0338(14) 0.0451(16) 0.0206(12) -0.0041(12) -0.0012(11) 0.0035(12)
C51 0.0263(13) 0.0289(13) 0.0374(14) 0.0024(11) 0.0041(11) -0.0025(11)
C26 0.0524(18) 0.0181(12) 0.0450(17) -0.0035(12) 0.0070(14) 0.0003(12)
C65 0.0507(17) 0.0281(14) 0.0260(13) 0.0031(11) -0.0051(12) 0.0125(12)
C20 0.0348(14) 0.0198(12) 0.0321(13) 0.0033(10) -0.0042(11) 0.0030(11)
C22 0.0467(17) 0.0328(14) 0.0368(15) 0.0140(12) 0.0199(13) 0.0110(13)
C74 0.0444(16) 0.0229(13) 0.0387(15) -0.0004(11) 0.0014(13) 0.0058(12)
C61 0.0559(19) 0.0242(14) 0.0358(15) 0.0071(12) -0.0177(14) -0.0060(13)
C66 0.071(2) 0.0363(16) 0.0288(14) 0.0008(12) -0.0011(14) 0.0289(16)
C50 0.0263(13) 0.0367(15) 0.0383(15) 0.0084(12) 0.0098(11) 0.0083(11)
C68 0.0463(18) 0.0407(17) 0.0512(18) 0.0121(14) 0.0105(15) 0.0130(14)
C62 0.0480(18) 0.0228(13) 0.0432(16) -0.0105(12) -0.0190(14) 0.0117(12)
C67 0.054(2) 0.0524(19) 0.0431(17) 0.0075(15) 0.0102(15) 0.0261(17)
P2 0.0235(3) 0.0157(3) 0.0184(3) 0.0035(2) 0.0009(2) -0.0001(2)
P1 0.0201(3) 0.0210(3) 0.0240(3) 0.0040(2) 0.0015(2) 0.0002(2)
P3 0.0412(4) 0.0209(3) 0.0210(3) 0.0018(3) 0.0025(3) -0.0007(3)
Fe1 0.01754(16) 0.01759(16) 0.01769(16) 0.00455(13) 0.00564(12) 0.00373(12)
Fe2 0.02639(18) 0.01955(17) 0.01582(16) 0.00346(13) 0.00087(13) -0.00048(14)
Fe3 0.02792(18) 0.01941(17) 0.01949(17) -0.00257(13) 0.00293(14) 0.00070(14)

_geom_special_details            
;
 All esds (except the esd in the dihedral angle between two l.s. planes)
 are estimated using the full covariance matrix.  The cell esds are taken
 into account individually in the estimation of esds in distances, angles
 and torsion angles; correlations between esds in cell parameters are only
 used when they are defined by crystal symmetry.  An approximate (isotropic)
 treatment of cell esds is used for estimating esds involving l.s. planes.
;

loop_
_geom_bond_atom_site_label_1
_geom_bond_atom_site_label_2
_geom_bond_distance
_geom_bond_site_symmetry_2
_geom_bond_publ_flag
C992 C993 1.4990(14) . ?
C992 C991 1.4992(14) . ?
C993 C994 1.4991(10) . ?
C996 C991 1.4989(14) . ?
Cl1 C100 1.629(7) . ?
Cl12 C100 1.770(6) . ?
C13 C14 1.430(3) . ?
C13 C17 1.432(3) . ?
C13 P1 1.810(2) . ?
C13 Fe1 2.037(2) . ?
C36 C37 1.424(3) . ?
C36 C40 1.427(3) . ?
C36 P2 1.817(2) . ?
C36 Fe2 2.051(2) . ?
C17 C16 1.422(3) . ?
C17 Fe1 2.021(2) . ?
C29 C24 1.389(3) . ?
C29 C28 1.390(3) . ?
C32 C31 1.426(3) . ?
C32 C33 1.426(3) . ?
C32 Fe2 2.047(2) . ?
C47 C52 1.391(3) . ?
C47 C48 1.399(3) . ?
C47 P2 1.836(2) . ?
C35 C34 1.424(3) . ?
C35 C31 1.425(3) . ?
C35 Fe2 2.055(2) . ?
C33 C34 1.411(4) . ?
C33 Fe2 2.043(2) . ?
C12 C11 1.415(3) . ?
C12 C8 1.424(3) . ?
C12 Fe1 2.031(2) . ?
C44 C43 1.383(3) . ?
C44 C45 1.388(3) . ?
C8 C9 1.423(3) . ?
C8 C7 1.500(3) . ?
C8 Fe1 2.028(2) . ?
C9 C10 1.412(3) . ?
C9 Fe1 2.027(2) . ?
C34 Fe2 2.046(2) . ?
C48 C49 1.386(3) . ?
C2 C1 1.389(3) . ?
C2 C3 1.394(3) . ?
C6 C5 1.383(3) . ?
C6 C1 1.390(3) . ?
C58 C57 1.415(4) . ?
C58 C54 1.416(3) . ?
C58 Fe3 2.029(2) . ?
C42 C43 1.383(3) . ?
C42 C41 1.393(3) . ?
C38 C39 1.412(4) . ?
C38 C37 1.421(3) . ?
C38 Fe2 2.050(2) . ?
C55 C56 1.415(4) . ?
C55 C54 1.425(3) . ?
C55 Fe3 2.045(2) . ?
C3 C4 1.390(3) . ?
C3 C30 1.500(3) . ?
C11 C10 1.423(3) . ?
C11 Fe1 2.046(2) . ?
C18 C23 1.391(3) . ?
C18 C19 1.398(3) . ?
C18 P1 1.836(2) . ?
C16 C15 1.412(3) . ?
C16 Fe1 2.026(2) . ?
C63 C62 1.423(4) . ?
C63 C59 1.431(4) . ?
C63 Fe3 2.032(2) . ?
C60 C61 1.421(4) . ?
C60 C59 1.428(3) . ?
C60 Fe3 2.043(2) . ?
C27 C28 1.371(3) . ?
C27 C26 1.379(4) . ?
C57 C56 1.404(4) . ?
C57 Fe3 2.033(2) . ?
C31 C30 1.507(3) . ?
C31 Fe2 2.063(2) . ?
C41 C46 1.392(3) . ?
C41 P2 1.833(2) . ?
C14 C15 1.419(3) . ?
C14 Fe1 2.032(2) . ?
C5 C4 1.381(3) . ?
C5 C53 1.516(3) . ?
C37 Fe2 2.039(2) . ?
C1 C7 1.517(3) . ?
C69 C68 1.384(4) . ?
C69 C64 1.386(4) . ?
C24 C25 1.394(3) . ?
C24 P1 1.840(2) . ?
C40 C39 1.423(3) . ?
C40 Fe2 2.044(2) . ?
C10 Fe1 2.036(2) . ?
C70 C75 1.389(3) . ?
C70 C71 1.391(3) . ?
C70 P3 1.830(2) . ?
C54 C53 1.493(3) . ?
C54 Fe3 2.037(2) . ?
C19 C20 1.386(3) . ?
C59 P3 1.811(2) . ?
C59 Fe3 2.043(2) . ?
C71 C72 1.389(3) . ?
C52 C51 1.386(3) . ?
C64 C65 1.398(3) . ?
C64 P3 1.838(3) . ?
C23 C22 1.390(3) . ?
C45 C46 1.387(3) . ?
C49 C50 1.380(4) . ?
C39 Fe2 2.047(2) . ?
C75 C74 1.386(3) . ?
C73 C72 1.370(4) . ?
C73 C74 1.385(4) . ?
C15 Fe1 2.027(2) . ?
C25 C26 1.387(4) . ?
C56 Fe3 2.043(3) . ?
C21 C22 1.378(4) . ?
C21 C20 1.384(4) . ?
C51 C50 1.385(3) . ?
C65 C66 1.390(4) . ?
C61 C62 1.407(4) . ?
C61 Fe3 2.044(3) . ?
C66 C67 1.376(4) . ?
C68 C67 1.373(4) . ?
C62 Fe3 2.038(3) . ?

loop_
_geom_angle_atom_site_label_1
_geom_angle_atom_site_label_2
_geom_angle_atom_site_label_3
_geom_angle
_geom_angle_site_symmetry_1
_geom_angle_site_symmetry_3
_geom_angle_publ_flag
C993 C992 C991 118.1(10) . . ?
C992 C993 C994 117.1(10) . . ?
C996 C991 C992 121.4(13) . . ?
Cl1 C100 Cl12 116.3(4) . . ?
C14 C13 C17 106.96(19) . . ?
C14 C13 P1 130.15(17) . . ?
C17 C13 P1 122.86(17) . . ?
C14 C13 Fe1 69.26(12) . . ?
C17 C13 Fe1 68.74(12) . . ?
P1 C13 Fe1 125.61(11) . . ?
C37 C36 C40 107.1(2) . . ?
C37 C36 P2 124.69(17) . . ?
C40 C36 P2 128.18(18) . . ?
C37 C36 Fe2 69.19(13) . . ?
C40 C36 Fe2 69.33(13) . . ?
P2 C36 Fe2 127.78(11) . . ?
C16 C17 C13 108.3(2) . . ?
C16 C17 Fe1 69.63(13) . . ?
C13 C17 Fe1 69.92(12) . . ?
C24 C29 C28 121.3(2) . . ?
C31 C32 C33 108.4(2) . . ?
C31 C32 Fe2 70.32(13) . . ?
C33 C32 Fe2 69.42(14) . . ?
C52 C47 C48 118.1(2) . . ?
C52 C47 P2 124.26(18) . . ?
C48 C47 P2 117.58(18) . . ?
C34 C35 C31 108.5(2) . . ?
C34 C35 Fe2 69.34(14) . . ?
C31 C35 Fe2 70.06(13) . . ?
C34 C33 C32 108.0(2) . . ?
C34 C33 Fe2 69.94(14) . . ?
C32 C33 Fe2 69.76(13) . . ?
C11 C12 C8 108.55(19) . . ?
C11 C12 Fe1 70.26(12) . . ?
C8 C12 Fe1 69.35(12) . . ?
C43 C44 C45 119.8(2) . . ?
C9 C8 C12 107.34(19) . . ?
C9 C8 C7 126.3(2) . . ?
C12 C8 C7 126.3(2) . . ?
C9 C8 Fe1 69.42(12) . . ?
C12 C8 Fe1 69.59(12) . . ?
C7 C8 Fe1 127.16(15) . . ?
C10 C9 C8 108.2(2) . . ?
C10 C9 Fe1 69.98(12) . . ?
C8 C9 Fe1 69.49(12) . . ?
C33 C34 C35 108.0(2) . . ?
C33 C34 Fe2 69.67(14) . . ?
C35 C34 Fe2 70.04(13) . . ?
C49 C48 C47 121.0(2) . . ?
C1 C2 C3 121.0(2) . . ?
C5 C6 C1 121.6(2) . . ?
C57 C58 C54 108.7(2) . . ?
C57 C58 Fe3 69.75(14) . . ?
C54 C58 Fe3 69.94(13) . . ?
C43 C42 C41 121.2(2) . . ?
C39 C38 C37 107.9(2) . . ?
C39 C38 Fe2 69.73(14) . . ?
C37 C38 Fe2 69.27(13) . . ?
C56 C55 C54 108.6(2) . . ?
C56 C55 Fe3 69.68(15) . . ?
C54 C55 Fe3 69.29(14) . . ?
C4 C3 C2 118.6(2) . . ?
C4 C3 C30 119.92(19) . . ?
C2 C3 C30 121.41(19) . . ?
C12 C11 C10 107.6(2) . . ?
C12 C11 Fe1 69.13(12) . . ?
C10 C11 Fe1 69.19(12) . . ?
C23 C18 C19 118.3(2) . . ?
C23 C18 P1 116.35(17) . . ?
C19 C18 P1 125.28(18) . . ?
C15 C16 C17 108.0(2) . . ?
C15 C16 Fe1 69.63(13) . . ?
C17 C16 Fe1 69.23(13) . . ?
C62 C63 C59 108.1(3) . . ?
C62 C63 Fe3 69.79(15) . . ?
C59 C63 Fe3 69.89(14) . . ?
C61 C60 C59 108.6(2) . . ?
C61 C60 Fe3 69.70(15) . . ?
C59 C60 Fe3 69.58(14) . . ?
C28 C27 C26 119.8(2) . . ?
C56 C57 C58 108.1(2) . . ?
C56 C57 Fe3 70.26(14) . . ?
C58 C57 Fe3 69.46(14) . . ?
C35 C31 C32 107.1(2) . . ?
C35 C31 C30 125.8(2) . . ?
C32 C31 C30 127.1(2) . . ?
C35 C31 Fe2 69.45(13) . . ?
C32 C31 Fe2 69.09(13) . . ?
C30 C31 Fe2 127.95(15) . . ?
C46 C41 C42 118.4(2) . . ?
C46 C41 P2 124.17(17) . . ?
C42 C41 P2 117.34(16) . . ?
C15 C14 C13 108.3(2) . . ?
C15 C14 Fe1 69.33(13) . . ?
C13 C14 Fe1 69.59(12) . . ?
C4 C5 C6 118.7(2) . . ?
C4 C5 C53 120.3(2) . . ?
C6 C5 C53 120.9(2) . . ?
C38 C37 C36 108.5(2) . . ?
C38 C37 Fe2 70.06(13) . . ?
C36 C37 Fe2 70.06(13) . . ?
C5 C4 C3 121.5(2) . . ?
C2 C1 C6 118.5(2) . . ?
C2 C1 C7 122.2(2) . . ?
C6 C1 C7 119.3(2) . . ?
C68 C69 C64 121.0(3) . . ?
C27 C28 C29 119.9(2) . . ?
C3 C30 C31 112.86(19) . . ?
C29 C24 C25 117.9(2) . . ?
C29 C24 P1 124.32(17) . . ?
C25 C24 P1 117.58(18) . . ?
C39 C40 C36 108.3(2) . . ?
C39 C40 Fe2 69.78(14) . . ?
C36 C40 Fe2 69.87(13) . . ?
C9 C10 C11 108.3(2) . . ?
C9 C10 Fe1 69.34(12) . . ?
C11 C10 Fe1 70.00(12) . . ?
C75 C70 C71 118.3(2) . . ?
C75 C70 P3 123.63(18) . . ?
C71 C70 P3 118.05(18) . . ?
C58 C54 C55 106.6(2) . . ?
C58 C54 C53 126.4(2) . . ?
C55 C54 C53 126.9(2) . . ?
C58 C54 Fe3 69.31(14) . . ?
C55 C54 Fe3 69.87(14) . . ?
C53 C54 Fe3 127.22(16) . . ?
C20 C19 C18 120.8(2) . . ?
C8 C7 C1 114.87(19) . . ?
C60 C59 C63 106.9(2) . . ?
C60 C59 P3 129.3(2) . . ?
C63 C59 P3 123.8(2) . . ?
C60 C59 Fe3 69.52(13) . . ?
C63 C59 Fe3 69.00(14) . . ?
P3 C59 Fe3 127.39(13) . . ?
C72 C71 C70 121.0(2) . . ?
C44 C43 C42 119.8(2) . . ?
C51 C52 C47 120.8(2) . . ?
C69 C64 C65 118.2(3) . . ?
C69 C64 P3 124.37(19) . . ?
C65 C64 P3 117.5(2) . . ?
C22 C23 C18 120.7(2) . . ?
C46 C45 C44 120.1(2) . . ?
C50 C49 C48 120.0(2) . . ?
C38 C39 C40 108.1(2) . . ?
C38 C39 Fe2 69.93(14) . . ?
C40 C39 Fe2 69.52(13) . . ?
C74 C75 C70 120.6(2) . . ?
C45 C46 C41 120.7(2) . . ?
C72 C73 C74 120.0(2) . . ?
C54 C53 C5 111.7(2) . . ?
C16 C15 C14 108.5(2) . . ?
C16 C15 Fe1 69.60(13) . . ?
C14 C15 Fe1 69.76(12) . . ?
C26 C25 C24 120.6(2) . . ?
C57 C56 C55 107.9(2) . . ?
C57 C56 Fe3 69.45(15) . . ?
C55 C56 Fe3 69.82(14) . . ?
C22 C21 C20 120.0(2) . . ?
C73 C72 C71 120.0(2) . . ?
C50 C51 C52 120.2(2) . . ?
C27 C26 C25 120.5(2) . . ?
C66 C65 C64 120.6(3) . . ?
C21 C20 C19 120.0(2) . . ?
C21 C22 C23 120.2(2) . . ?
C73 C74 C75 120.1(3) . . ?
C62 C61 C60 108.0(2) . . ?
C62 C61 Fe3 69.62(16) . . ?
C60 C61 Fe3 69.59(14) . . ?
C67 C66 C65 119.9(3) . . ?
C49 C50 C51 119.8(2) . . ?
C67 C68 C69 120.1(3) . . ?
C61 C62 C63 108.4(2) . . ?
C61 C62 Fe3 70.06(15) . . ?
C63 C62 Fe3 69.27(14) . . ?
C68 C67 C66 120.2(3) . . ?
C36 P2 C41 100.62(10) . . ?
C36 P2 C47 99.79(10) . . ?
C41 P2 C47 102.78(10) . . ?
C13 P1 C18 100.75(10) . . ?
C13 P1 C24 101.25(10) . . ?
C18 P1 C24 103.27(10) . . ?
C59 P3 C70 100.63(11) . . ?
C59 P3 C64 99.71(11) . . ?
C70 P3 C64 101.70(11) . . ?
C17 Fe1 C16 41.14(9) . . ?
C17 Fe1 C15 69.00(10) . . ?
C16 Fe1 C15 40.77(10) . . ?
C17 Fe1 C9 123.84(9) . . ?
C16 Fe1 C9 104.94(9) . . ?
C15 Fe1 C9 117.92(9) . . ?
C17 Fe1 C8 160.69(9) . . ?
C16 Fe1 C8 122.80(9) . . ?
C15 Fe1 C8 105.43(9) . . ?
C9 Fe1 C8 41.09(9) . . ?
C17 Fe1 C12 156.87(9) . . ?
C16 Fe1 C12 161.23(10) . . ?
C15 Fe1 C12 125.16(10) . . ?
C9 Fe1 C12 68.82(9) . . ?
C8 Fe1 C12 41.06(9) . . ?
C17 Fe1 C14 69.16(9) . . ?
C16 Fe1 C14 68.93(9) . . ?
C15 Fe1 C14 40.92(9) . . ?
C9 Fe1 C14 153.79(9) . . ?
C8 Fe1 C14 119.49(9) . . ?
C12 Fe1 C14 108.42(9) . . ?
C17 Fe1 C10 107.36(9) . . ?
C16 Fe1 C10 119.00(10) . . ?
C15 Fe1 C10 153.29(9) . . ?
C9 Fe1 C10 40.68(9) . . ?
C8 Fe1 C10 68.85(9) . . ?
C12 Fe1 C10 68.53(9) . . ?
C14 Fe1 C10 164.59(9) . . ?
C17 Fe1 C13 41.34(9) . . ?
C16 Fe1 C13 69.43(9) . . ?
C15 Fe1 C13 69.24(9) . . ?
C9 Fe1 C13 162.57(9) . . ?
C8 Fe1 C13 155.75(9) . . ?
C12 Fe1 C13 121.62(9) . . ?
C14 Fe1 C13 41.15(9) . . ?
C10 Fe1 C13 126.49(9) . . ?
C17 Fe1 C11 121.42(10) . . ?
C16 Fe1 C11 155.36(10) . . ?
C15 Fe1 C11 163.46(10) . . ?
C9 Fe1 C11 68.70(9) . . ?
C8 Fe1 C11 68.90(9) . . ?
C12 Fe1 C11 40.61(9) . . ?
C14 Fe1 C11 127.19(9) . . ?
C10 Fe1 C11 40.81(9) . . ?
C13 Fe1 C11 109.18(9) . . ?
C37 Fe2 C33 172.36(10) . . ?
C37 Fe2 C40 68.35(10) . . ?
C33 Fe2 C40 113.69(10) . . ?
C37 Fe2 C34 133.78(10) . . ?
C33 Fe2 C34 40.39(10) . . ?
C40 Fe2 C34 143.42(10) . . ?
C37 Fe2 C39 68.23(10) . . ?
C33 Fe2 C39 108.16(10) . . ?
C40 Fe2 C39 40.70(9) . . ?
C34 Fe2 C39 112.44(10) . . ?
C37 Fe2 C32 146.38(9) . . ?
C33 Fe2 C32 40.82(10) . . ?
C40 Fe2 C32 110.27(10) . . ?
C34 Fe2 C32 68.24(10) . . ?
C39 Fe2 C32 133.87(10) . . ?
C37 Fe2 C38 40.68(9) . . ?
C33 Fe2 C38 132.34(10) . . ?
C40 Fe2 C38 68.23(10) . . ?
C34 Fe2 C38 108.28(10) . . ?
C39 Fe2 C38 40.34(10) . . ?
C32 Fe2 C38 172.49(10) . . ?
C37 Fe2 C36 40.75(9) . . ?
C33 Fe2 C36 145.29(10) . . ?
C40 Fe2 C36 40.79(9) . . ?
C34 Fe2 C36 174.20(10) . . ?
C39 Fe2 C36 68.60(9) . . ?
C32 Fe2 C36 115.49(9) . . ?
C38 Fe2 C36 68.56(9) . . ?
C37 Fe2 C35 110.49(10) . . ?
C33 Fe2 C35 68.09(10) . . ?
C40 Fe2 C35 175.29(9) . . ?
C34 Fe2 C35 40.63(9) . . ?
C39 Fe2 C35 143.63(10) . . ?
C32 Fe2 C35 67.97(10) . . ?
C38 Fe2 C35 114.11(10) . . ?
C36 Fe2 C35 135.45(9) . . ?
C37 Fe2 C31 115.61(9) . . ?
C33 Fe2 C31 68.57(9) . . ?
C40 Fe2 C31 135.41(9) . . ?
C34 Fe2 C31 68.49(10) . . ?
C39 Fe2 C31 174.18(10) . . ?
C32 Fe2 C31 40.60(9) . . ?
C38 Fe2 C31 145.38(10) . . ?
C36 Fe2 C31 111.10(9) . . ?
C35 Fe2 C31 40.50(9) . . ?
C58 Fe3 C63 164.38(11) . . ?
C58 Fe3 C57 40.79(11) . . ?
C63 Fe3 C57 154.04(11) . . ?
C58 Fe3 C54 40.75(10) . . ?
C63 Fe3 C54 127.27(10) . . ?
C57 Fe3 C54 68.86(10) . . ?
C58 Fe3 C62 125.52(11) . . ?
C63 Fe3 C62 40.94(11) . . ?
C57 Fe3 C62 163.84(13) . . ?
C54 Fe3 C62 105.91(10) . . ?
C58 Fe3 C60 117.17(11) . . ?
C63 Fe3 C60 68.61(11) . . ?
C57 Fe3 C60 108.18(11) . . ?
C54 Fe3 C60 149.89(10) . . ?
C62 Fe3 C60 68.21(11) . . ?
C58 Fe3 C56 68.18(11) . . ?
C63 Fe3 C56 120.69(12) . . ?
C57 Fe3 C56 40.30(11) . . ?
C54 Fe3 C56 68.84(10) . . ?
C62 Fe3 C56 153.71(13) . . ?
C60 Fe3 C56 129.30(11) . . ?
C58 Fe3 C59 152.06(11) . . ?
C63 Fe3 C59 41.11(10) . . ?
C57 Fe3 C59 119.39(11) . . ?
C54 Fe3 C59 166.81(10) . . ?
C62 Fe3 C59 68.96(10) . . ?
C60 Fe3 C59 40.90(10) . . ?
C56 Fe3 C59 110.04(10) . . ?
C58 Fe3 C61 105.67(11) . . ?
C63 Fe3 C61 68.58(12) . . ?
C57 Fe3 C61 126.81(13) . . ?
C54 Fe3 C61 115.58(10) . . ?
C62 Fe3 C61 40.32(12) . . ?
C60 Fe3 C61 40.71(10) . . ?
C56 Fe3 C61 165.68(13) . . ?
C59 Fe3 C61 68.93(10) . . ?
C58 Fe3 C55 67.99(10) . . ?
C63 Fe3 C55 109.50(11) . . ?
C57 Fe3 C55 67.94(11) . . ?
C54 Fe3 C55 40.85(9) . . ?
C62 Fe3 C55 118.77(12) . . ?
C60 Fe3 C55 167.90(10) . . ?
C56 Fe3 C55 40.50(11) . . ?
C59 Fe3 C55 129.94(10) . . ?
C61 Fe3 C55 150.83(11) . . ?

_refine_diff_density_max         0.687
_refine_diff_density_min         -0.441
_refine_diff_density_rms         0.062

_shelx_res_file                  
;
TITL P-1 in P-1
    benzylic-ligand_renumbered.res
    created by SHELXL-2018/3 at 13:22:21 on 16-Jan-2020
CELL  0.71073  10.2357  16.1124  19.2961  102.741   96.159   93.096
ZERR     2.00   0.0005   0.0006   0.0007    0.003    0.003    0.003
LATT   1
SFAC  C    H    P    FE   CL   O
UNIT  153.35 133.64 6 6 2 0
MERG   2
DFIX 1.5 0.001 C994 C993
SADI 0.001 C994 C993 C993 C992 C992 C991 C991 C996
FMAP   2
PLAN   20
ACTA
BOND
LIST   6
L.S.   4
WGHT    0.033400    1.596800
FVAR       2.42247   0.23481
MOLE    1
PART   -1
C992  1    0.020489    0.065721    0.047617    21.00000   10.05000
AFIX  23
H904  2    0.051614    0.047541    0.090755    21.00000   -1.20000
H905  2    0.093357    0.098930    0.035855    21.00000   -1.20000
AFIX   0
C993  1   -0.086702    0.123949    0.064918    21.00000   10.05000
AFIX  23
H3    2   -0.154312    0.093317    0.083281    21.00000   -1.20000
H910  2   -0.126236    0.136049    0.020599    21.00000   -1.20000
AFIX   0
C994  1   -0.048219    0.207375    0.117512    21.00000   10.05000
AFIX 137
H909  2    0.044970    0.220935    0.120343    21.00000   -1.50000
H907  2   -0.070220    0.203072    0.163787    21.00000   -1.50000
H908  2   -0.094761    0.251542    0.102087    21.00000   -1.50000
AFIX   0
C996  1    0.094724   -0.058365   -0.048333    21.00000   10.05000
AFIX 137
H902  2    0.130108   -0.025141   -0.078614    21.00000   -1.50000
H900  2    0.058456   -0.112982   -0.076793    21.00000   -1.50000
H901  2    0.163628   -0.066268   -0.013068    21.00000   -1.50000
AFIX   0
C991  1   -0.011478   -0.012627   -0.011677    21.00000   10.05000
AFIX  23
H903  2   -0.060854   -0.053863    0.007263    21.00000   -1.20000
H906  2   -0.071112    0.002894   -0.048467    21.00000   -1.20000
AFIX   0
PART    2
CL1   5    0.026698    0.225996    0.106016    10.50000    0.06542    0.06705 =
         0.04974    0.02035    0.00899   -0.00724
CL12  5   -0.121351    0.070125    0.026728    10.50000    0.07302    0.05494 =
         0.09172    0.00939    0.03606   -0.00068
C100  1   -0.097551    0.156943    0.102356    10.50000    0.08187    0.02351 =
         0.02916   -0.00311   -0.01270    0.01374
AFIX  23
H912  2   -0.177225    0.186935    0.103821    10.50000   -1.20000
H911  2   -0.086288    0.134207    0.144975    10.50000   -1.20000
AFIX   0
PART    0
C13   1    0.772177    0.722784    0.391976    11.00000    0.01962    0.01985 =
         0.02158    0.00232    0.00850    0.00400
C36   1    0.375976    0.829593    0.711181    11.00000    0.02748    0.01467 =
         0.01996    0.00238    0.00002   -0.00035
C17   1    0.728054    0.777973    0.346898    11.00000    0.02779    0.02743 =
         0.01794    0.00591    0.00833    0.00599
AFIX  13
H17   2    0.656558    0.763604    0.307147    11.00000   -1.20000
AFIX   0
C29   1    0.932763    0.584034    0.315452    11.00000    0.02779    0.01668 =
         0.02493   -0.00055    0.00077    0.00087
AFIX  43
H29   2    0.963782    0.639875    0.337799    11.00000   -1.20000
AFIX   0
C32   1    0.383898    0.997941    0.858945    11.00000    0.03323    0.02482 =
         0.01886   -0.00149    0.00853    0.00175
AFIX  13
H32   2    0.290208    1.007644    0.851812    11.00000   -1.20000
AFIX   0
C47   1    0.121761    0.877157    0.679846    11.00000    0.02404    0.02106 =
         0.02186    0.00327    0.00131    0.00234
C35   1    0.604308    0.996078    0.847056    11.00000    0.02909    0.02506 =
         0.01971   -0.00090    0.00267   -0.00244
AFIX  13
H35   2    0.689902    1.003917    0.829984    11.00000   -1.20000
AFIX   0
C33   1    0.444258    0.956257    0.910593    11.00000    0.04522    0.03231 =
         0.01576    0.00130    0.00661   -0.00433
AFIX  13
H33   2    0.399470    0.932719    0.945260    11.00000   -1.20000
AFIX   0
C12   1    0.653071    0.837069    0.548817    11.00000    0.02175    0.02321 =
         0.01907    0.00688    0.00757    0.00480
AFIX  13
H12   2    0.695006    0.809822    0.585162    11.00000   -1.20000
AFIX   0
C44   1    0.228652    0.650534    0.445863    11.00000    0.02314    0.02764 =
         0.02336   -0.00560    0.00222   -0.00144
AFIX  43
H44   2    0.219995    0.606562    0.404936    11.00000   -1.20000
AFIX   0
C8    1    0.689573    0.920282    0.539945    11.00000    0.02048    0.02255 =
         0.01896    0.00132    0.00980    0.00369
C9    1    0.604975    0.934054    0.480724    11.00000    0.02195    0.01899 =
         0.02677    0.00651    0.00842    0.00826
AFIX  13
H9    2    0.607249    0.985697    0.461782    11.00000   -1.20000
AFIX   0
C34   1    0.579849    0.955004    0.903130    11.00000    0.03912    0.02903 =
         0.01817    0.00023   -0.00414   -0.00299
AFIX  13
H34   2    0.645669    0.930316    0.931625    11.00000   -1.20000
AFIX   0
C48   1    0.093256    0.953478    0.724115    11.00000    0.02901    0.01971 =
         0.02464    0.00576    0.00119    0.00205
AFIX  43
H48   2    0.153035    1.001234    0.732771    11.00000   -1.20000
AFIX   0
C2    1    0.629422    1.030899    0.672160    11.00000    0.02213    0.01451 =
         0.01867    0.00318    0.00070    0.00015
AFIX  43
H2    2    0.573383    0.983205    0.649033    11.00000   -1.20000
AFIX   0
C6    1    0.831285    1.116874    0.682494    11.00000    0.02153    0.02244 =
         0.02754    0.00720    0.00334   -0.00091
AFIX  43
H6    2    0.911652    1.126931    0.666228    11.00000   -1.20000
AFIX   0
C58   1    1.133633    1.220107    0.807392    11.00000    0.03364    0.03885 =
         0.02354   -0.00993    0.01198   -0.00458
AFIX  13
H58   2    1.166260    1.235106    0.765452    11.00000   -1.20000
AFIX   0
C42   1    0.222529    0.798363    0.501277    11.00000    0.01785    0.02118 =
         0.02288    0.00719    0.00117    0.00212
AFIX  43
H42   2    0.209212    0.853792    0.497133    11.00000   -1.20000
AFIX   0
C38   1    0.551507    0.780517    0.771852    11.00000    0.03694    0.01943 =
         0.03177    0.00263   -0.00798    0.00675
AFIX  13
H38   2    0.640829    0.766780    0.786678    11.00000   -1.20000
AFIX   0
C55   1    0.999207    1.196529    0.888995    11.00000    0.03909    0.02422 =
         0.03138    0.00143    0.01064   -0.00457
AFIX  13
H55   2    0.921572    1.192868    0.914128    11.00000   -1.20000
AFIX   0
C3    1    0.591626    1.087342    0.731040    11.00000    0.02431    0.01469 =
         0.01945    0.00448    0.00257    0.00081
C11   1    0.547040    0.799944    0.495840    11.00000    0.01908    0.02279 =
         0.02491    0.00425    0.00934    0.00326
AFIX  13
H11   2    0.502809    0.742731    0.488952    11.00000   -1.20000
AFIX   0
C18   1    0.744503    0.598483    0.472182    11.00000    0.02554    0.01472 =
         0.02603    0.00499    0.00288    0.00073
C16   1    0.805083    0.857393    0.370022    11.00000    0.03527    0.02245 =
         0.02795    0.00937    0.01633    0.00518
AFIX  13
H16   2    0.795909    0.907225    0.349058    11.00000   -1.20000
AFIX   0
C63   1    1.083490    1.394219    0.985128    11.00000    0.03744    0.02921 =
         0.03198   -0.01267   -0.00127    0.00878
AFIX  13
H63   2    1.018121    1.387750    1.017528    11.00000   -1.20000
AFIX   0
C60   1    1.277756    1.396804    0.935860    11.00000    0.03897    0.02249 =
         0.02814    0.00631   -0.00576   -0.00688
AFIX  13
H60   2    1.370278    1.391718    0.927988    11.00000   -1.20000
AFIX   0
C27   1    0.964925    0.451448    0.237068    11.00000    0.04393    0.02615 =
         0.02874   -0.00016    0.00749    0.01374
AFIX  43
H27   2    1.016255    0.417710    0.207020    11.00000   -1.20000
AFIX   0
C57   1    1.210316    1.191712    0.861853    11.00000    0.03660    0.03209 =
         0.03991   -0.01440    0.00154    0.01014
AFIX  13
H57   2    1.304720    1.183527    0.864009    11.00000   -1.20000
AFIX   0
C31   1    0.482968    1.022741    0.819221    11.00000    0.02633    0.01742 =
         0.01686   -0.00238    0.00481   -0.00036
C41   1    0.255956    0.782543    0.568813    11.00000    0.01727    0.01999 =
         0.01936    0.00337    0.00237   -0.00010
C14   1    0.876552    0.769885    0.443032    11.00000    0.01675    0.02080 =
         0.02626    0.00319    0.00666    0.00365
AFIX  13
H14   2    0.925232    0.749201    0.481580    11.00000   -1.20000
AFIX   0
C5    1    0.796024    1.173993    0.740917    11.00000    0.02938    0.01450 =
         0.02954    0.00492   -0.00237   -0.00274
C37   1    0.514195    0.821138    0.715256    11.00000    0.02820    0.01899 =
         0.02205    0.00001    0.00217    0.00313
AFIX  13
H37   2    0.573603    0.840141    0.684244    11.00000   -1.20000
AFIX   0
C4    1    0.676282    1.158566    0.764532    11.00000    0.03112    0.01500 =
         0.02413   -0.00085    0.00328    0.00156
AFIX  43
H4    2    0.651783    1.196709    0.803727    11.00000   -1.20000
AFIX   0
C1    1    0.749524    1.044816    0.647507    11.00000    0.02272    0.01764 =
         0.02060    0.00515    0.00035    0.00179
C69   1    1.570364    1.381349    1.061917    11.00000    0.04370    0.02401 =
         0.03175    0.00764    0.00559    0.00927
AFIX  43
H69   2    1.565349    1.436218    1.089056    11.00000   -1.20000
AFIX   0
C28   1    1.009368    0.533986    0.270157    11.00000    0.02713    0.02690 =
         0.02773    0.00518    0.00347    0.00522
AFIX  43
H28   2    1.090651    0.556456    0.262309    11.00000   -1.20000
AFIX   0
C30   1    0.465387    1.070531    0.760381    11.00000    0.02636    0.01473 =
         0.02358    0.00032    0.00618    0.00285
AFIX  23
H30A  2    0.401856    1.037720    0.721850    11.00000   -1.20000
H30B  2    0.429878    1.124539    0.778774    11.00000   -1.20000
AFIX   0
C24   1    0.810815    0.552235    0.327962    11.00000    0.02519    0.01789 =
         0.02127    0.00295   -0.00081    0.00270
C40   1    0.328810    0.794387    0.766370    11.00000    0.03158    0.02206 =
         0.02249    0.00613   -0.00221   -0.00499
AFIX  13
H40   2    0.237393    0.791623    0.777007    11.00000   -1.20000
AFIX   0
C10   1    0.517826    0.860246    0.453615    11.00000    0.01746    0.02638 =
         0.02639    0.00487    0.00531    0.00636
AFIX  13
H10   2    0.449624    0.851741    0.412424    11.00000   -1.20000
AFIX   0
C70   1    1.337121    1.454078    1.135820    11.00000    0.02956    0.02416 =
         0.02055    0.00057    0.00255    0.00387
C54   1    1.002399    1.224366    0.824014    11.00000    0.03107    0.01746 =
         0.02266   -0.00320    0.00675   -0.00324
C19   1    0.872599    0.589757    0.501458    11.00000    0.02613    0.02009 =
         0.02905    0.00530    0.00334    0.00141
AFIX  43
H19   2    0.941336    0.589435    0.473576    11.00000   -1.20000
AFIX   0
C7    1    0.795735    0.982635    0.585541    11.00000    0.02236    0.02397 =
         0.02362    0.00296    0.00714   -0.00015
AFIX  23
H7A   2    0.835954    1.014975    0.555408    11.00000   -1.20000
H7B   2    0.863328    0.950901    0.604533    11.00000   -1.20000
AFIX   0
C59   1    1.220244    1.380183    0.996136    11.00000    0.03677    0.01902 =
         0.02464   -0.00407   -0.00354    0.00179
C71   1    1.355410    1.457687    1.208930    11.00000    0.03089    0.03127 =
         0.02509    0.00350    0.00184    0.00099
AFIX  43
H71   2    1.345392    1.407681    1.225049    11.00000   -1.20000
AFIX   0
C43   1    0.208788    0.733131    0.440280    11.00000    0.02352    0.03312 =
         0.02023    0.00568   -0.00170   -0.00068
AFIX  43
H43   2    0.186240    0.744792    0.395612    11.00000   -1.20000
AFIX   0
C52   1    0.029059    0.807422    0.666662    11.00000    0.02805    0.02080 =
         0.02905   -0.00002    0.00398    0.00225
AFIX  43
H52   2    0.045362    0.756296    0.636780    11.00000   -1.20000
AFIX   0
C64   1    1.458816    1.324622    1.045350    11.00000    0.04630    0.02169 =
         0.01832    0.00722   -0.00042    0.00914
C23   1    0.643292    0.597266    0.514750    11.00000    0.02884    0.02399 =
         0.03459    0.01103    0.00688    0.00658
AFIX  43
H23   2    0.557035    0.601365    0.495832    11.00000   -1.20000
AFIX   0
C45   1    0.261535    0.633408    0.512682    11.00000    0.02749    0.01843 =
         0.02911    0.00205    0.00247    0.00144
AFIX  43
H45   2    0.274237    0.577817    0.516566    11.00000   -1.20000
AFIX   0
C49   1   -0.022789    0.958992    0.755282    11.00000    0.03649    0.02745 =
         0.02749    0.00312    0.00682    0.01030
AFIX  43
H49   2   -0.039846    1.009976    0.785098    11.00000   -1.20000
AFIX   0
C39   1    0.437408    0.764293    0.803481    11.00000    0.04848    0.02163 =
         0.02673    0.01150   -0.00685   -0.00237
AFIX  13
H39   2    0.433774    0.737302    0.844121    11.00000   -1.20000
AFIX   0
C75   1    1.350802    1.529869    1.113261    11.00000    0.04492    0.02540 =
         0.02495    0.00177    0.00278    0.00423
AFIX  43
H75   2    1.337595    1.528966    1.064649    11.00000   -1.20000
AFIX   0
C46   1    0.275482    0.699058    0.573664    11.00000    0.02857    0.02147 =
         0.02154    0.00628    0.00020    0.00031
AFIX  43
H46   2    0.298107    0.687210    0.618255    11.00000   -1.20000
AFIX   0
C73   1    1.403012    1.608917    1.235019    11.00000    0.03298    0.03262 =
         0.03541   -0.01152   -0.00457    0.00386
AFIX  43
H73   2    1.425719    1.660569    1.267971    11.00000   -1.20000
AFIX   0
C53   1    0.888896    1.250252    0.780374    11.00000    0.03332    0.01983 =
         0.03708    0.00352   -0.00512   -0.00747
AFIX  23
H53A  2    0.921938    1.279253    0.745986    11.00000   -1.20000
H53B  2    0.840852    1.290017    0.811508    11.00000   -1.20000
AFIX   0
C15   1    0.895754    0.852288    0.429169    11.00000    0.02149    0.02276 =
         0.03353    0.00064    0.01337    0.00017
AFIX  13
H15   2    0.960165    0.898195    0.456485    11.00000   -1.20000
AFIX   0
C25   1    0.766732    0.468476    0.293224    11.00000    0.03525    0.02365 =
         0.04133    0.00122    0.00437   -0.00557
AFIX  43
H25   2    0.684880    0.445844    0.300118    11.00000   -1.20000
AFIX   0
C56   1    1.127560    1.177253    0.912221    11.00000    0.05008    0.02228 =
         0.03470   -0.00010   -0.00287    0.00484
AFIX  13
H56   2    1.154054    1.157519    0.955810    11.00000   -1.20000
AFIX   0
C21   1    0.796811    0.582568    0.613552    11.00000    0.05253    0.02653 =
         0.02663    0.00639    0.00256    0.00726
AFIX  43
H21   2    0.814347    0.578225    0.660863    11.00000   -1.20000
AFIX   0
C72   1    1.388407    1.534850    1.258211    11.00000    0.03385    0.04513 =
         0.02062   -0.00405   -0.00117    0.00347
AFIX  43
H72   2    1.400586    1.536255    1.306928    11.00000   -1.20000
AFIX   0
C51   1   -0.087348    0.813165    0.697505    11.00000    0.02628    0.02888 =
         0.03745    0.00242    0.00413   -0.00247
AFIX  43
H51   2   -0.148417    0.766001    0.688218    11.00000   -1.20000
AFIX   0
C26   1    0.843916    0.418632    0.248480    11.00000    0.05242    0.01812 =
         0.04496   -0.00346    0.00701    0.00029
AFIX  43
H26   2    0.813835    0.362665    0.226009    11.00000   -1.20000
AFIX   0
C65   1    1.469824    1.242296    1.005157    11.00000    0.05074    0.02811 =
         0.02598    0.00311   -0.00513    0.01247
AFIX  43
H65   2    1.396904    1.202657    0.994472    11.00000   -1.20000
AFIX   0
C20   1    0.898430    0.581578    0.571531    11.00000    0.03476    0.01983 =
         0.03207    0.00331   -0.00421    0.00303
AFIX  43
H20   2    0.983974    0.575429    0.590308    11.00000   -1.20000
AFIX   0
C22   1    0.669712    0.589988    0.585271    11.00000    0.04670    0.03282 =
         0.03681    0.01398    0.01986    0.01102
AFIX  43
H22   2    0.601406    0.590130    0.613417    11.00000   -1.20000
AFIX   0
C74   1    1.383946    1.606829    1.162496    11.00000    0.04439    0.02294 =
         0.03869   -0.00038    0.00138    0.00583
AFIX  43
H74   2    1.393398    1.657158    1.146797    11.00000   -1.20000
AFIX   0
C61   1    1.177788    1.420445    0.888550    11.00000    0.05588    0.02416 =
         0.03581    0.00707   -0.01768   -0.00599
AFIX  13
H61   2    1.189461    1.434670    0.842654    11.00000   -1.20000
AFIX   0
C66   1    1.588776    1.219152    0.981020    11.00000    0.07129    0.03627 =
         0.02875    0.00082   -0.00109    0.02893
AFIX  43
H66   2    1.594822    1.164615    0.953514    11.00000   -1.20000
AFIX   0
C50   1   -0.112999    0.888880    0.742091    11.00000    0.02633    0.03673 =
         0.03828    0.00841    0.00977    0.00832
AFIX  43
H50   2   -0.190778    0.892460    0.763074    11.00000   -1.20000
AFIX   0
C68   1    1.689097    1.357595    1.038695    11.00000    0.04633    0.04075 =
         0.05121    0.01212    0.01051    0.01303
AFIX  43
H68   2    1.763269    1.396213    1.050734    11.00000   -1.20000
AFIX   0
C62   1    1.058905    1.419191    0.918919    11.00000    0.04804    0.02275 =
         0.04319   -0.01055   -0.01896    0.01171
AFIX  13
H62   2    0.973408    1.432439    0.897735    11.00000   -1.20000
AFIX   0
C67   1    1.697547    1.277101    0.997909    11.00000    0.05356    0.05242 =
         0.04312    0.00748    0.01022    0.02611
AFIX  43
H67   2    1.777068    1.261697    0.981644    11.00000   -1.20000
AFIX   0
P2    3    0.281998    0.874815    0.645162    11.00000    0.02353    0.01572 =
         0.01842    0.00354    0.00090   -0.00011
P1    3    0.698025    0.615629    0.382124    11.00000    0.02007    0.02098 =
         0.02403    0.00398    0.00145    0.00025
P3    3    1.297460    1.349387    1.074596    11.00000    0.04117    0.02093 =
         0.02104    0.00177    0.00254   -0.00069
FE1   4    0.708444    0.831224    0.449970    11.00000    0.01754    0.01759 =
         0.01769    0.00455    0.00564    0.00373
FE2   4    0.469424    0.892368    0.809645    11.00000    0.02639    0.01955 =
         0.01582    0.00346    0.00087   -0.00048
FE3   4    1.129539    1.301457    0.903628    11.00000    0.02792    0.01941 =
         0.01949   -0.00257    0.00293    0.00070
HKLF    4


REM  P-1 in P-1
REM wR2 = 0.0911, GooF = S = 1.015, Restrained GooF = 1.015 for all data
REM R1 = 0.0406 for 10652 Fo > 4sig(Fo) and 0.0624 for all 13989 data
REM 775 parameters refined using 7 restraints

END

WGHT      0.0334      1.5925

REM Highest difference peak  0.687,  deepest hole -0.441,  1-sigma level  0.062
Q1    1   0.0382  0.0992  0.0727  11.00000  0.05    0.69
Q2    1   0.0227 -0.1644 -0.0828  11.00000  0.05    0.64
Q3    1   0.0337 -0.0379 -0.0154  11.00000  0.05    0.62
Q4    1  -0.1133  0.1297  0.0903  11.00000  0.05    0.48
Q5    1   0.0340  0.1617  0.0867  11.00000  0.05    0.47
Q6    1  -0.1043  0.1662  0.1222  11.00000  0.05    0.47
Q7    1   0.3399  0.8523  0.6938  11.00000  0.05    0.34
Q8    1   0.5432  1.0706  0.7508  11.00000  0.05    0.33
Q9    1   0.1830  0.8719  0.6575  11.00000  0.05    0.32
Q10   1   1.3992  1.3182  1.0659  11.00000  0.05    0.32
Q11   1   0.6351  1.1119  0.7500  11.00000  0.05    0.30
Q12   1   0.9532  1.2339  0.7999  11.00000  0.05    0.30
Q13   1   0.5226  0.9158  0.7797  11.00000  0.05    0.29
Q14   1   0.0798  0.8492  0.6860  11.00000  0.05    0.29
Q15   1   1.3983  1.3647  1.0618  11.00000  0.05    0.29
Q16   1   0.3371  0.8062  0.7302  11.00000  0.05    0.28
Q17   1   1.0627  1.2866  0.9269  11.00000  0.05    0.28
Q18   1   1.4024  1.5698  1.1404  11.00000  0.05    0.28
Q19   1   0.3703  0.8973  0.8201  11.00000  0.05    0.28
Q20   1   0.1450 -0.0434  0.0213  11.00000  0.05    0.28
;
_shelx_res_checksum              10483
####################################################################### 
# 
# This file contains crystal structure data downloaded from the 
# Cambridge Structural Database (CSD) hosted by the Cambridge 
# Crystallographic Data Centre (CCDC).
# 
# Full information about CCDC data access policies and citation 
# guidelines are available at http://www.ccdc.cam.ac.uk/access/V1 
# 
# Audit and citation data items may have been added by the CCDC. 
# Please retain this information to preserve the provenance of 
# this file and to allow appropriate attribution of the data. 
# 
#######################################################################

data_P1_sqd
_database_code_depnum_ccdc_archive 'CCDC 1990279'
loop_
_audit_author_name
_audit_author_address
'Peter Coburger'
;Regensburg University
Germany
;
_audit_update_record             
;
2020-03-13 deposited with the CCDC.	2020-08-03 downloaded from the CCDC.
;

_audit_creation_method           SHELXL-2014/7
_shelx_SHELXL_version_number     2014/7
_chemical_name_systematic        ?
_chemical_name_common            ?
_chemical_melting_point          ?
_chemical_formula_moiety         ?
_chemical_formula_sum            'C70 H55 Au3 Cl6 Fe3 N3 P3'
_chemical_formula_weight         2002.23

loop_
_atom_type_symbol
_atom_type_description
_atom_type_scat_dispersion_real
_atom_type_scat_dispersion_imag
_atom_type_scat_source
C C 0.0033 0.0016 'International Tables Vol C Tables 4.2.6.8 and 6.1.1.4'
H H 0.0000 0.0000 'International Tables Vol C Tables 4.2.6.8 and 6.1.1.4'
N N 0.0061 0.0033 'International Tables Vol C Tables 4.2.6.8 and 6.1.1.4'
P P 0.1023 0.0942 'International Tables Vol C Tables 4.2.6.8 and 6.1.1.4'
Cl Cl 0.1484 0.1585 'International Tables Vol C Tables 4.2.6.8 and 6.1.1.4'
Fe Fe 0.3463 0.8444 'International Tables Vol C Tables 4.2.6.8 and 6.1.1.4'
Au Au -2.0133 8.8022 'International Tables Vol C Tables 4.2.6.8 and 6.1.1.4'

_space_group_crystal_system      triclinic
_space_group_IT_number           1
_space_group_name_H-M_alt        'P 1'
_space_group_name_Hall           'P 1'

_shelx_space_group_comment       
; 
The symmetry employed for this shelxl refinement is uniquely defined 
by the following loop, which should always be used as a source of 
symmetry information in preference to the above space-group names. 
They are only intended as comments. 
;

loop_
_space_group_symop_operation_xyz
'x, y, z'

_cell_length_a                   9.8526(4)
_cell_length_b                   10.9313(4)
_cell_length_c                   18.7740(12)
_cell_angle_alpha                92.519(4)
_cell_angle_beta                 103.594(5)
_cell_angle_gamma                95.610(3)
_cell_volume                     1951.25(17)
_cell_formula_units_Z            1
_cell_measurement_temperature    130
_cell_measurement_reflns_used    7312
_cell_measurement_theta_min      2.6510
_cell_measurement_theta_max      28.7430

_exptl_crystal_description       prism
_exptl_crystal_colour            'clear dark orange'
_exptl_crystal_density_meas      ?
_exptl_crystal_density_method    ?
_exptl_crystal_density_diffrn    1.704
_exptl_crystal_F_000             958
_exptl_transmission_factor_min   ?
_exptl_transmission_factor_max   ?
_exptl_crystal_size_max          0.1000
_exptl_crystal_size_mid          0.1000
_exptl_crystal_size_min          0.0500
_exptl_absorpt_coefficient_mu    6.466
_shelx_estimated_absorpt_T_min   ?
_shelx_estimated_absorpt_T_max   ?
_exptl_absorpt_correction_type   multi-scan
_exptl_absorpt_correction_T_min  0.86011
_exptl_absorpt_correction_T_max  1.00000
_exptl_absorpt_process_details   
;
CrysAlisPro, Agilent Technologies,
Version 1.171.37.35 (release 13-08-2014 CrysAlis171 .NET)
(compiled Aug 13 2014,18:06:01)
Empirical absorption correction using spherical harmonics,
 implemented in SCALE3 ABSPACK scaling algorithm.
Empirical absorption correction using spherical harmonics,
 implemented in SCALE3 ABSPACK scaling algorithm.
;
_exptl_absorpt_special_details   ?
_diffrn_ambient_temperature      130
_diffrn_radiation_wavelength     0.71073
_diffrn_radiation_type           MoK\a
_diffrn_source                   'Enhance (Mo) X-ray Source'
_diffrn_measurement_device_type  'Xcalibur, Sapphire3, Gemini'
_diffrn_measurement_method       '\w scans'
_diffrn_detector_area_resol_mean 16.3560
_diffrn_reflns_number            26496
_diffrn_reflns_av_unetI/netI     0.1117
_diffrn_reflns_av_R_equivalents  0.0546
_diffrn_reflns_limit_h_min       -13
_diffrn_reflns_limit_h_max       13
_diffrn_reflns_limit_k_min       -15
_diffrn_reflns_limit_k_max       15
_diffrn_reflns_limit_l_min       -26
_diffrn_reflns_limit_l_max       26
_diffrn_reflns_theta_min         2.163
_diffrn_reflns_theta_max         30.702
_diffrn_reflns_theta_full        25.242
_diffrn_measured_fraction_theta_max 0.885
_diffrn_measured_fraction_theta_full 0.999
_diffrn_reflns_Laue_measured_fraction_max 0.885
_diffrn_reflns_Laue_measured_fraction_full 0.999
_diffrn_reflns_point_group_measured_fraction_max 0.784
_diffrn_reflns_point_group_measured_fraction_full 0.945
_reflns_number_total             19012
_reflns_number_gt                15100
_reflns_threshold_expression     'I > 2\s(I)'
_reflns_Friedel_coverage         0.773
_reflns_Friedel_fraction_max     0.684
_reflns_Friedel_fraction_full    0.891

_reflns_special_details          
; 
 Reflections were merged by SHELXL according to the crystal 
 class for the calculation of statistics and refinement. 
  
 _reflns_Friedel_fraction is defined as the number of unique 
 Friedel pairs measured divided by the number that would be 
 possible theoretically, ignoring centric projections and 
 systematic absences. 
;

_computing_data_collection       
;
CrysAlisPro, Agilent Technologies,
Version 1.171.37.35 (release 13-08-2014 CrysAlis171 .NET)
(compiled Aug 13 2014,18:06:01)
;
_computing_cell_refinement       
;
CrysAlisPro, Agilent Technologies,
Version 1.171.37.35 (release 13-08-2014 CrysAlis171 .NET)
(compiled Aug 13 2014,18:06:01)
;
_computing_data_reduction        
;
CrysAlisPro, Agilent Technologies,
Version 1.171.37.35 (release 13-08-2014 CrysAlis171 .NET)
(compiled Aug 13 2014,18:06:01)
;
_computing_structure_solution    SHELXS
_computing_structure_refinement  'SHELXL-2014/7 (Sheldrick, 2014)'
_computing_molecular_graphics    ?
_computing_publication_material  ?
_refine_special_details          
;
The poor crystal quality presumably causes the large residual electron densities
around the gold atoms. Despite numerous attempts, we were not able to grow
crystals of better quality. However, the data are still sufficient to unambigously 
prove the chemical structure of the given compound.
;
_refine_ls_structure_factor_coef Fsqd
_refine_ls_matrix_type           full
_refine_ls_weighting_scheme      calc
_refine_ls_weighting_details     
'w=1/[\s^2^(Fo^2^)+(0.0781P)^2^] where P=(Fo^2^+2Fc^2^)/3'
_atom_sites_solution_primary     ?
_atom_sites_solution_secondary   ?
_atom_sites_solution_hydrogens   geom
_refine_ls_hydrogen_treatment    constr
_refine_ls_extinction_method     none
_refine_ls_extinction_coef       .
_refine_ls_abs_structure_details 
; 
 Flack x determined using 4918 quotients [(I+)-(I-)]/[(I+)+(I-)] 
 (Parsons, Flack and Wagner, Acta Cryst. B69 (2013) 249-259). 
;
_refine_ls_abs_structure_Flack   -0.008(7)
_chemical_absolute_configuration ?
_refine_ls_number_reflns         19012
_refine_ls_number_parameters     813
_refine_ls_number_restraints     165
_refine_ls_R_factor_all          0.0843
_refine_ls_R_factor_gt           0.0675
_refine_ls_wR_factor_ref         0.1667
_refine_ls_wR_factor_gt          0.1551
_refine_ls_goodness_of_fit_ref   1.003
_refine_ls_restrained_S_all      1.003
_refine_ls_shift/su_max          0.001
_refine_ls_shift/su_mean         0.000

loop_
_atom_site_label
_atom_site_type_symbol
_atom_site_fract_x
_atom_site_fract_y
_atom_site_fract_z
_atom_site_U_iso_or_equiv
_atom_site_adp_type
_atom_site_occupancy
_atom_site_site_symmetry_order
_atom_site_calc_flag
_atom_site_refinement_flags_posn
_atom_site_refinement_flags_adp
_atom_site_refinement_flags_occupancy
_atom_site_disorder_assembly
_atom_site_disorder_group
C1 C 0.204(2) 0.8516(14) 0.2633(11) 0.034(4) Uani 1 1 d . . . . .
C2 C 0.1369(17) 0.8480(14) 0.1412(10) 0.027(3) Uani 1 1 d . . . . .
C3 C 0.3651(17) 0.8994(13) 0.2001(10) 0.027(3) Uani 1 1 d . . . . .
C4 C 0.168(2) 0.842(2) 0.3385(11) 0.043(4) Uani 1 1 d . U . . .
C5 C 0.278(2) 0.8586(15) 0.4066(9) 0.033(4) Uani 1 1 d . U . . .
H22 H 0.3793 0.8607 0.4123 0.040 Uiso 1 1 calc R U . . .
C6 C 0.204(2) 0.8640(16) 0.4627(10) 0.035(4) Uani 1 1 d . U . . .
H44 H 0.2470 0.8752 0.5156 0.042 Uiso 1 1 calc R U . . .
C7 C 0.058(2) 0.8528(17) 0.4291(11) 0.039(4) Uani 1 1 d . U . . .
H28 H -0.0163 0.8573 0.4555 0.047 Uiso 1 1 calc R U . . .
C8 C 0.035(2) 0.8401(16) 0.3503(12) 0.041(4) Uani 1 1 d . U . . .
H100 H -0.0547 0.8304 0.3135 0.049 Uiso 1 1 calc R U . . .
C9 C 0.1394(18) 1.1656(17) 0.4393(9) 0.032(4) Uani 1 1 d . . . . .
C10 C 0.054(3) 1.1534(17) 0.3672(12) 0.046(5) Uani 1 1 d . . . . .
H71 H -0.0478 1.1544 0.3526 0.056 Uiso 1 1 calc R U . . .
C11 C 0.147(2) 1.1376(16) 0.3193(9) 0.036(4) Uani 1 1 d . . . . .
H46 H 0.1177 1.1233 0.2657 0.043 Uiso 1 1 calc R U . . .
C12 C 0.289(2) 1.1417(16) 0.3627(10) 0.041(5) Uani 1 1 d . . . . .
H17 H 0.3726 1.1325 0.3443 0.049 Uiso 1 1 calc R U . . .
C13 C 0.284(2) 1.1626(17) 0.4396(11) 0.038(4) Uani 1 1 d . . . . .
H51 H 0.3635 1.1709 0.4826 0.045 Uiso 1 1 calc R U . . .
C14 C 0.176(3) 1.117(2) 0.5926(11) 0.048(5) Uani 1 1 d . U . . .
C15 C 0.312(2) 1.159(2) 0.6242(11) 0.045(4) Uani 1 1 d . U . . .
H77 H 0.3539 1.2321 0.6108 0.054 Uiso 1 1 calc R U . . .
C16 C 0.386(3) 1.092(2) 0.6764(12) 0.064(6) Uani 1 1 d . U . . .
H21 H 0.4790 1.1205 0.6984 0.076 Uiso 1 1 calc R U . . .
C17 C 0.332(3) 0.988(2) 0.6975(12) 0.064(6) Uani 1 1 d . U . . .
H24 H 0.3865 0.9453 0.7334 0.077 Uiso 1 1 calc R U . . .
C18 C 0.197(4) 0.945(2) 0.6657(13) 0.067(6) Uani 1 1 d . U . . .
H18 H 0.1625 0.8709 0.6811 0.081 Uiso 1 1 calc R U . . .
C19 C 0.107(3) 1.000(2) 0.6127(11) 0.055(5) Uani 1 1 d . U . . .
H74 H 0.0142 0.9689 0.5920 0.066 Uiso 1 1 calc R U . . .
C20 C 0.111(3) 1.3560(16) 0.5442(11) 0.048(5) Uani 1 1 d . U . . .
C21 C 0.091(3) 1.403(2) 0.6064(12) 0.065(6) Uani 1 1 d . U . . .
H202 H 0.0600 1.3492 0.6376 0.078 Uiso 1 1 calc R U . . .
C22 C 0.111(4) 1.525(2) 0.6280(15) 0.080(7) Uani 1 1 d . U . . .
H902 H 0.0971 1.5523 0.6730 0.097 Uiso 1 1 calc R U . . .
C23 C 0.154(4) 1.607(2) 0.5813(17) 0.090(7) Uani 1 1 d . U . . .
H901 H 0.1731 1.6908 0.5958 0.108 Uiso 1 1 calc R U . . .
C24 C 0.169(4) 1.564(2) 0.5119(18) 0.091(8) Uani 1 1 d . U . . .
H900 H 0.1880 1.6180 0.4776 0.109 Uiso 1 1 calc R U . . .
C25 C 0.154(4) 1.435(2) 0.4972(16) 0.074(6) Uani 1 1 d . U . . .
H200 H 0.1731 1.4026 0.4545 0.089 Uiso 1 1 calc R U . . .
C26 C 0.0282(17) 0.8269(14) 0.0730(10) 0.026(3) Uani 1 1 d . . . . .
C27 C -0.123(2) 0.8010(15) 0.0658(12) 0.035(4) Uani 1 1 d . . . . .
H14 H -0.1715 0.8009 0.1056 0.042 Uiso 1 1 calc R U . . .
C28 C -0.1843(19) 0.7791(16) -0.0091(10) 0.033(4) Uani 1 1 d . . . . .
H63 H -0.2851 0.7581 -0.0306 0.040 Uiso 1 1 calc R U . . .
C29 C -0.0793(18) 0.7915(15) -0.0499(11) 0.031(4) Uani 1 1 d . . . . .
H27 H -0.0942 0.7807 -0.1034 0.037 Uiso 1 1 calc R U . . .
C30 C 0.0526(17) 0.8171(13) 0.0027(8) 0.024(3) Uani 1 1 d . . . . .
H103 H 0.1449 0.8278 -0.0088 0.028 Uiso 1 1 calc R U . . .
C31 C -0.0513(19) 0.4881(13) -0.0294(8) 0.025(3) Uani 1 1 d . . . . .
C32 C 0.0784(19) 0.5189(15) 0.0228(10) 0.030(4) Uani 1 1 d . . . . .
H121 H 0.1710 0.5279 0.0117 0.036 Uiso 1 1 calc R U . . .
C33 C 0.053(2) 0.5332(15) 0.0949(10) 0.035(4) Uani 1 1 d . . . . .
H43 H 0.1230 0.5537 0.1414 0.043 Uiso 1 1 calc R U . . .
C34 C -0.091(2) 0.5107(16) 0.0851(11) 0.039(5) Uani 1 1 d . . . . .
H30 H -0.1406 0.5169 0.1246 0.047 Uiso 1 1 calc R U . . .
C35 C -0.160(2) 0.4865(14) 0.0087(10) 0.032(4) Uani 1 1 d . . . . .
H37 H -0.2613 0.4681 -0.0126 0.039 Uiso 1 1 calc R U . . .
C36 C -0.243(3) 0.4630(15) -0.1661(9) 0.041(5) Uani 1 1 d . . . . .
C37 C -0.348(2) 0.3644(19) -0.1613(11) 0.042(5) Uani 1 1 d . . . . .
H137 H -0.3181 0.2976 -0.1353 0.050 Uiso 1 1 calc R U . . .
C38 C -0.490(2) 0.362(2) -0.1922(11) 0.050(6) Uani 1 1 d . . . . .
H36 H -0.5496 0.2912 -0.1906 0.059 Uiso 1 1 calc R U . . .
C39 C -0.541(3) 0.459(3) -0.2244(15) 0.078(10) Uani 1 1 d . . . . .
H33 H -0.6379 0.4601 -0.2402 0.094 Uiso 1 1 calc R U . . .
C40 C -0.442(3) 0.565(2) -0.2348(12) 0.052(6) Uani 1 1 d . . . . .
H32 H -0.4746 0.6299 -0.2618 0.063 Uiso 1 1 calc R U . . .
C41 C -0.317(3) 0.564(2) -0.2064(14) 0.063(7) Uani 1 1 d . . . . .
H12 H -0.2588 0.6342 -0.2104 0.076 Uiso 1 1 calc R U . . .
C42 C -0.0295(17) 0.3077(16) -0.1413(10) 0.032(4) Uani 1 1 d . . . . .
C43 C 0.018(3) 0.277(2) -0.2050(13) 0.060(7) Uani 1 1 d . . . . .
H108 H 0.0348 0.3359 -0.2367 0.072 Uiso 1 1 calc R U . . .
C44 C 0.038(3) 0.152(2) -0.2184(13) 0.068(8) Uani 1 1 d . . . . .
H203 H 0.0629 0.1277 -0.2613 0.082 Uiso 1 1 calc R U . . .
C45 C 0.021(3) 0.063(2) -0.1658(13) 0.057(6) Uani 1 1 d . . . . .
H199 H 0.0371 -0.0181 -0.1742 0.068 Uiso 1 1 calc R U . . .
C46 C -0.0179(19) 0.0974(16) -0.1049(11) 0.036(4) Uani 1 1 d . . . . .
H177 H -0.0297 0.0384 -0.0720 0.043 Uiso 1 1 calc R U . . .
C47 C -0.0416(16) 0.2192(14) -0.0888(11) 0.029(4) Uani 1 1 d . . . . .
H10 H -0.0645 0.2416 -0.0450 0.035 Uiso 1 1 calc R U . . .
C48 C 0.5100(17) 0.9371(15) 0.1961(11) 0.031(4) Uani 1 1 d . . . . .
C49 C 0.5593(16) 0.9614(13) 0.1320(9) 0.023(3) Uani 1 1 d . . . . .
H72 H 0.4999 0.9613 0.0821 0.028 Uiso 1 1 calc R U . . .
C50 C 0.7052(16) 0.9883(15) 0.1518(11) 0.031(4) Uani 1 1 d . . . . .
H18B H 0.7650 1.0099 0.1182 0.037 Uiso 1 1 calc R U . . .
C51 C 0.7522(19) 0.9795(16) 0.2280(10) 0.033(4) Uani 1 1 d . . . . .
H20 H 0.8499 0.9931 0.2569 0.039 Uiso 1 1 calc R U . . .
C52 C 0.6313(17) 0.9505(14) 0.2557(10) 0.028(3) Uani 1 1 d . . . . .
H86 H 0.6316 0.9392 0.3073 0.034 Uiso 1 1 calc R U . . .
C53 C 0.5313(16) 1.2629(14) 0.1634(9) 0.023(3) Uani 1 1 d . . . . .
C54 C 0.6805(18) 1.2819(15) 0.1816(10) 0.029(4) Uani 1 1 d . . . . .
H16 H 0.7392 1.3001 0.1470 0.035 Uiso 1 1 calc R U . . .
C55 C 0.7297(19) 1.2691(15) 0.2565(11) 0.038(4) Uani 1 1 d . . . . .
H19 H 0.8285 1.2775 0.2837 0.046 Uiso 1 1 calc R U . . .
C56 C 0.609(2) 1.2433(16) 0.2873(10) 0.037(4) Uani 1 1 d . . . . .
H23 H 0.6111 1.2301 0.3388 0.045 Uiso 1 1 calc R U . . .
C57 C 0.490(2) 1.2391(16) 0.2303(10) 0.032(4) Uani 1 1 d . . . . .
H34 H 0.3928 1.2216 0.2348 0.039 Uiso 1 1 calc R U . . .
C58 C 0.4568(17) 1.1652(14) 0.0076(10) 0.028(3) Uani 1 1 d . U . . .
C59 C 0.5905(18) 1.1718(16) -0.0017(10) 0.032(3) Uani 1 1 d . U . . .
H101 H 0.6575 1.2348 0.0231 0.039 Uiso 1 1 calc R U . . .
C60 C 0.627(2) 1.0860(16) -0.0476(11) 0.039(4) Uani 1 1 d . U . . .
H75 H 0.7192 1.0846 -0.0512 0.047 Uiso 1 1 calc R U . . .
C61 C 0.515(2) 0.9979(18) -0.0899(12) 0.043(4) Uani 1 1 d . U . . .
H169 H 0.5347 0.9401 -0.1228 0.051 Uiso 1 1 calc R U . . .
C62 C 0.376(3) 0.9979(19) -0.0825(12) 0.048(4) Uani 1 1 d . U . . .
H114 H 0.3045 0.9423 -0.1110 0.058 Uiso 1 1 calc R U . . .
C63 C 0.350(2) 1.0787(16) -0.0343(10) 0.035(3) Uani 1 1 d . U . . .
H25 H 0.2591 1.0782 -0.0280 0.042 Uiso 1 1 calc R U . . .
C64 C 0.4420(16) 1.4250(14) 0.0500(11) 0.027(4) Uani 1 1 d . . . . .
C65 C 0.477(2) 1.5186(16) 0.1043(13) 0.049(5) Uani 1 1 d . . . . .
H13 H 0.4941 1.5011 0.1534 0.059 Uiso 1 1 calc R U . . .
C66 C 0.487(3) 1.6407(19) 0.0851(14) 0.053(6) Uani 1 1 d . . . . .
H39 H 0.5080 1.7047 0.1216 0.064 Uiso 1 1 calc R U . . .
C67 C 0.466(2) 1.6666(19) 0.0133(13) 0.048(5) Uani 1 1 d . . . . .
H130 H 0.4801 1.7478 0.0015 0.057 Uiso 1 1 calc R U . . .
C68 C 0.423(2) 1.5716(17) -0.0436(12) 0.041(5) Uani 1 1 d . . . . .
H11 H 0.3986 1.5888 -0.0928 0.049 Uiso 1 1 calc R U . . .
C69 C 0.418(2) 1.4473(18) -0.0217(13) 0.045(5) Uani 1 1 d . . . . .
H83 H 0.3979 1.3818 -0.0572 0.053 Uiso 1 1 calc R U . . .
C200 C 0.672(3) 0.849(3) 0.613(2) 0.102(13) Uani 1 1 d . . . . .
H270 H 0.6645 0.9112 0.5766 0.122 Uiso 1 1 calc R U . . .
N1 N 0.1012(16) 0.8330(12) 0.2052(8) 0.030(3) Uani 1 1 d . . . . .
N2 N 0.2668(15) 0.8867(11) 0.1359(8) 0.026(3) Uani 1 1 d . . . . .
N3 N 0.3376(14) 0.8825(13) 0.2640(8) 0.030(3) Uani 1 1 d . . . . .
P1 P 0.0688(6) 1.1900(4) 0.5180(3) 0.0350(10) Uani 1 1 d . . . . .
P2 P -0.0696(5) 0.4641(4) -0.1267(2) 0.0266(9) Uani 1 1 d . . . . .
P3 P 0.4091(4) 1.2678(4) 0.0762(2) 0.0216(8) Uani 1 1 d . . . . .
Cl1 Cl -0.3916(7) 1.0460(8) 0.4667(4) 0.074(2) Uani 1 1 d . . . . .
Cl2 Cl 0.2366(6) 0.7311(5) -0.2030(3) 0.0465(14) Uani 0.937(3) 1 d . . P . .
Cl3 Cl -0.0271(5) 1.1791(5) 0.1099(3) 0.0402(11) Uani 1 1 d . . . . .
Cl4 Cl -0.051(6) 0.754(5) -0.257(3) 0.015(7) Uani 0.063(3) 1 d . U P . .
Cl20 Cl 0.5193(9) 0.7716(8) 0.6015(6) 0.093(3) Uani 1 1 d . . . . .
Cl21 Cl 0.7988(14) 0.7530(14) 0.5986(14) 0.204(9) Uani 1 1 d . . . . .
Cl22 Cl 0.7340(18) 0.9245(16) 0.6998(12) 0.244(12) Uani 1 1 d . . . . .
Fe1 Fe 0.1610(3) 1.0024(2) 0.39296(13) 0.0283(5) Uani 1 1 d . . . . .
Fe2 Fe -0.0458(2) 0.65517(19) 0.02416(12) 0.0218(5) Uani 1 1 d . . . . .
Fe3 Fe 0.6140(2) 1.1101(2) 0.20683(13) 0.0243(5) Uani 1 1 d . . . . .
Au1 Au -0.15905(9) 1.12043(8) 0.49302(5) 0.0476(2) Uani 1 1 d . . . . .
Au2 Au 0.07666(7) 0.59742(5) -0.16647(4) 0.0317(2) Uani 0.937(3) 1 d . . P . .
Au3 Au 0.19127(5) 1.22297(5) 0.08959(3) 0.02495(16) Uani 1 1 d . . . . .
Au4 Au -0.0395(10) 0.6111(8) -0.1939(5) 0.019(3) Uani 0.063(3) 1 d . U P . .

loop_
_atom_site_aniso_label
_atom_site_aniso_U_11
_atom_site_aniso_U_22
_atom_site_aniso_U_33
_atom_site_aniso_U_23
_atom_site_aniso_U_13
_atom_site_aniso_U_12
C1 0.046(10) 0.010(7) 0.050(11) -0.001(7) 0.018(9) 0.000(7)
C2 0.029(8) 0.013(7) 0.042(10) -0.003(6) 0.017(7) -0.003(6)
C3 0.035(8) 0.007(6) 0.039(9) 0.002(6) 0.010(7) 0.004(6)
C4 0.053(10) 0.049(10) 0.032(9) 0.021(8) 0.024(8) -0.007(9)
C5 0.055(10) 0.019(7) 0.028(8) 0.000(6) 0.015(7) 0.007(7)
C6 0.058(10) 0.024(8) 0.027(8) 0.002(6) 0.012(8) 0.008(7)
C7 0.056(10) 0.030(8) 0.043(9) 0.010(7) 0.034(8) 0.004(8)
C8 0.050(10) 0.020(8) 0.050(10) 0.002(7) 0.016(8) -0.018(7)
C9 0.035(9) 0.041(10) 0.023(8) 0.006(7) 0.010(7) 0.005(8)
C10 0.077(15) 0.018(9) 0.046(12) 0.004(8) 0.016(11) 0.012(9)
C11 0.062(12) 0.027(9) 0.013(7) 0.003(6) -0.001(8) -0.005(8)
C12 0.079(14) 0.018(8) 0.035(10) 0.004(7) 0.033(10) 0.001(9)
C13 0.041(10) 0.033(10) 0.036(10) -0.011(8) 0.008(8) 0.000(8)
C14 0.070(12) 0.041(10) 0.033(9) -0.004(8) 0.007(9) 0.020(9)
C15 0.057(11) 0.046(10) 0.034(9) 0.000(8) 0.011(8) 0.021(9)
C16 0.094(15) 0.064(13) 0.032(10) -0.007(9) 0.009(10) 0.025(12)
C17 0.125(17) 0.044(11) 0.025(9) 0.005(8) 0.014(11) 0.023(12)
C18 0.128(17) 0.035(10) 0.046(11) 0.010(9) 0.022(12) 0.037(11)
C19 0.096(14) 0.053(11) 0.022(9) 0.023(8) 0.017(9) 0.023(11)
C20 0.102(14) 0.012(7) 0.033(9) 0.008(7) 0.018(10) 0.006(9)
C21 0.124(16) 0.040(11) 0.028(9) -0.008(8) 0.011(11) 0.016(11)
C22 0.155(19) 0.048(12) 0.043(12) 0.000(10) 0.033(13) 0.013(14)
C23 0.17(2) 0.034(11) 0.086(15) -0.005(11) 0.060(15) 0.040(13)
C24 0.18(2) 0.029(11) 0.082(15) -0.007(11) 0.063(15) 0.019(13)
C25 0.129(17) 0.038(11) 0.073(14) -0.001(10) 0.058(13) 0.016(12)
C26 0.031(8) 0.011(7) 0.039(9) -0.007(6) 0.015(7) -0.002(6)
C27 0.043(10) 0.013(7) 0.060(13) -0.002(8) 0.029(10) 0.013(7)
C28 0.033(9) 0.027(9) 0.038(10) 0.015(8) 0.006(8) 0.000(7)
C29 0.034(9) 0.012(7) 0.044(10) 0.007(7) 0.006(8) -0.002(6)
C30 0.035(8) 0.011(7) 0.023(8) 0.003(6) 0.004(7) 0.001(6)
C31 0.047(9) 0.012(7) 0.019(7) 0.000(5) 0.015(7) 0.003(6)
C32 0.041(9) 0.022(8) 0.034(9) 0.008(7) 0.014(8) 0.021(7)
C33 0.055(11) 0.017(8) 0.027(9) -0.006(6) -0.007(8) 0.010(8)
C34 0.065(13) 0.020(8) 0.044(11) -0.008(7) 0.041(10) -0.003(8)
C35 0.050(10) 0.009(7) 0.036(10) -0.006(6) 0.018(8) -0.015(7)
C36 0.100(16) 0.016(8) 0.018(8) 0.005(6) 0.032(10) 0.023(9)
C37 0.057(12) 0.037(11) 0.043(11) -0.001(9) 0.033(10) 0.012(9)
C38 0.042(11) 0.075(16) 0.028(10) -0.012(10) 0.002(8) 0.014(11)
C39 0.057(15) 0.10(2) 0.064(17) -0.047(16) -0.019(13) 0.030(15)
C40 0.073(16) 0.045(13) 0.034(11) -0.008(9) -0.001(11) 0.024(12)
C41 0.09(2) 0.040(13) 0.054(15) 0.003(11) 0.012(15) 0.013(13)
C42 0.027(8) 0.026(9) 0.041(10) -0.010(7) 0.006(7) 0.002(7)
C43 0.10(2) 0.046(13) 0.038(12) 0.000(10) 0.033(13) 0.002(13)
C44 0.12(2) 0.060(16) 0.033(12) -0.015(11) 0.023(13) 0.031(16)
C45 0.080(16) 0.044(13) 0.051(13) -0.021(11) 0.018(12) 0.031(12)
C46 0.038(10) 0.020(8) 0.045(11) -0.009(7) 0.005(8) 0.001(7)
C47 0.022(7) 0.013(7) 0.048(10) -0.006(7) 0.005(7) -0.008(6)
C48 0.026(8) 0.022(8) 0.047(11) 0.012(7) 0.010(8) 0.006(7)
C49 0.026(7) 0.015(7) 0.036(9) -0.004(6) 0.018(7) 0.006(6)
C50 0.020(7) 0.020(8) 0.051(11) -0.007(7) 0.006(7) 0.006(6)
C51 0.032(9) 0.029(9) 0.034(9) 0.001(7) 0.000(7) 0.002(7)
C52 0.029(8) 0.014(7) 0.037(9) 0.008(6) 0.000(7) 0.003(6)
C53 0.028(8) 0.016(7) 0.027(8) -0.005(6) 0.010(6) 0.002(6)
C54 0.035(9) 0.020(8) 0.033(9) -0.001(7) 0.013(7) -0.002(7)
C55 0.033(9) 0.018(8) 0.052(12) -0.012(8) -0.005(8) -0.010(7)
C56 0.057(12) 0.019(8) 0.030(9) -0.012(7) 0.005(8) -0.008(8)
C57 0.041(9) 0.022(8) 0.036(10) 0.001(7) 0.013(8) 0.004(7)
C58 0.031(6) 0.015(6) 0.040(7) 0.000(6) 0.013(6) 0.004(5)
C59 0.035(6) 0.025(6) 0.040(7) -0.003(5) 0.025(5) -0.011(5)
C60 0.053(8) 0.023(7) 0.046(8) -0.014(6) 0.023(7) 0.003(6)
C61 0.057(8) 0.028(7) 0.044(8) -0.014(6) 0.014(7) 0.007(7)
C62 0.063(9) 0.033(8) 0.047(8) -0.005(7) 0.012(8) 0.004(7)
C63 0.044(8) 0.024(7) 0.034(7) -0.006(6) 0.008(6) 0.007(6)
C64 0.021(7) 0.012(7) 0.056(11) 0.004(7) 0.023(8) 0.005(6)
C65 0.075(15) 0.014(8) 0.050(12) -0.004(8) 0.006(11) -0.004(9)
C66 0.067(15) 0.023(10) 0.070(16) -0.008(10) 0.022(13) 0.001(10)
C67 0.071(14) 0.028(10) 0.058(13) 0.015(9) 0.036(12) 0.016(10)
C68 0.058(12) 0.027(9) 0.051(12) 0.017(8) 0.034(10) 0.014(9)
C69 0.061(13) 0.032(10) 0.060(13) 0.029(9) 0.040(11) 0.028(9)
C200 0.08(2) 0.039(15) 0.17(4) 0.03(2) 0.01(2) 0.004(15)
N1 0.045(8) 0.013(6) 0.031(8) -0.009(5) 0.012(7) -0.004(6)
N2 0.037(7) 0.013(6) 0.032(7) -0.004(5) 0.017(6) -0.002(5)
N3 0.027(7) 0.027(7) 0.037(8) -0.007(6) 0.016(6) 0.000(6)
P1 0.048(3) 0.025(2) 0.034(2) -0.0010(19) 0.013(2) 0.008(2)
P2 0.044(2) 0.0172(19) 0.020(2) -0.0024(15) 0.0124(18) 0.0022(17)
P3 0.0206(19) 0.0144(18) 0.031(2) 0.0005(16) 0.0096(17) 0.0002(15)
Cl1 0.045(3) 0.088(5) 0.086(5) 0.006(4) 0.019(3) -0.006(3)
Cl2 0.073(4) 0.029(2) 0.034(3) -0.003(2) 0.019(2) -0.023(2)
Cl3 0.029(2) 0.042(3) 0.055(3) 0.009(2) 0.022(2) -0.0025(19)
Cl4 0.015(7) 0.014(7) 0.014(7) 0.002(3) 0.002(3) 0.003(3)
Cl20 0.086(5) 0.075(5) 0.112(7) 0.016(5) 0.017(5) -0.006(4)
Cl21 0.107(9) 0.113(10) 0.41(3) 0.036(14) 0.091(14) 0.017(7)
Cl22 0.183(15) 0.148(13) 0.31(2) -0.109(15) -0.119(15) 0.055(11)
Fe1 0.0425(14) 0.0197(11) 0.0250(12) 0.0008(9) 0.0141(11) 0.0005(10)
Fe2 0.0304(11) 0.0126(10) 0.0236(11) -0.0030(8) 0.0102(9) 0.0008(8)
Fe3 0.0251(11) 0.0161(10) 0.0306(12) -0.0014(9) 0.0057(10) 0.0002(9)
Au1 0.0475(5) 0.0463(5) 0.0522(5) -0.0012(4) 0.0195(4) 0.0038(4)
Au2 0.0555(6) 0.0171(3) 0.0250(4) -0.0013(3) 0.0186(4) -0.0042(3)
Au3 0.0212(3) 0.0228(3) 0.0321(4) 0.0019(3) 0.0104(2) -0.0013(2)
Au4 0.031(4) 0.013(3) 0.013(3) -0.003(2) 0.007(2) 0.002(2)

_geom_special_details            
; 
 All esds (except the esd in the dihedral angle between two l.s. planes) 
 are estimated using the full covariance matrix.  The cell esds are taken 
 into account individually in the estimation of esds in distances, angles 
 and torsion angles; correlations between esds in cell parameters are only 
 used when they are defined by crystal symmetry.  An approximate (isotropic) 
 treatment of cell esds is used for estimating esds involving l.s. planes. 
;

loop_
_geom_bond_atom_site_label_1
_geom_bond_atom_site_label_2
_geom_bond_distance
_geom_bond_site_symmetry_2
_geom_bond_publ_flag
C1 N1 1.30(2) . ?
C1 N3 1.32(2) . ?
C1 C4 1.54(3) . ?
C2 N2 1.34(2) . ?
C2 N1 1.34(2) . ?
C2 C26 1.46(2) . ?
C3 N3 1.31(2) . ?
C3 N2 1.35(2) . ?
C3 C48 1.47(2) . ?
C4 C8 1.38(3) . ?
C4 C5 1.46(3) . ?
C4 Fe1 2.01(2) . ?
C5 C6 1.41(2) . ?
C5 Fe1 2.027(18) . ?
C6 C7 1.42(3) . ?
C6 Fe1 2.055(18) . ?
C7 C8 1.44(3) . ?
C7 Fe1 2.064(17) . ?
C8 Fe1 2.075(17) . ?
C9 C10 1.41(3) . ?
C9 C13 1.42(3) . ?
C9 P1 1.796(17) . ?
C9 Fe1 2.002(19) . ?
C10 C11 1.44(3) . ?
C10 Fe1 2.06(2) . ?
C11 C12 1.44(3) . ?
C11 Fe1 2.061(17) . ?
C12 C13 1.46(3) . ?
C12 Fe1 2.065(18) . ?
C13 Fe1 2.061(18) . ?
C14 C15 1.36(3) . ?
C14 C19 1.49(3) . ?
C14 P1 1.81(2) . ?
C15 C16 1.37(3) . ?
C16 C17 1.32(4) . ?
C17 C18 1.35(4) . ?
C18 C19 1.38(3) . ?
C20 C21 1.32(3) . ?
C20 C25 1.37(3) . ?
C20 P1 1.840(18) . ?
C21 C22 1.35(3) . ?
C22 C23 1.39(4) . ?
C23 C24 1.41(4) . ?
C24 C25 1.41(3) . ?
C26 C30 1.40(2) . ?
C26 C27 1.46(2) . ?
C26 Fe2 2.040(15) . ?
C27 C28 1.39(3) . ?
C27 Fe2 2.033(16) . ?
C28 C29 1.42(3) . ?
C28 Fe2 2.030(18) . ?
C29 C30 1.43(2) . ?
C29 Fe2 2.080(18) . ?
C30 Fe2 2.037(15) . ?
C31 C32 1.42(2) . ?
C31 C35 1.42(2) . ?
C31 P2 1.799(15) . ?
C31 Fe2 2.036(14) . ?
C32 C33 1.44(3) . ?
C32 Fe2 2.021(15) . ?
C33 C34 1.39(3) . ?
C33 Fe2 2.071(18) . ?
C34 C35 1.43(3) . ?
C34 Fe2 2.066(18) . ?
C35 Fe2 2.036(15) . ?
C36 C37 1.44(3) . ?
C36 C41 1.51(3) . ?
C36 P2 1.70(2) . ?
C36 Au4 2.62(2) . ?
C37 C38 1.37(3) . ?
C38 C39 1.33(4) . ?
C39 C40 1.49(4) . ?
C40 C41 1.23(3) . ?
C41 Au4 2.68(3) . ?
C42 C43 1.42(3) . ?
C42 C47 1.43(3) . ?
C42 P2 1.815(18) . ?
C43 C44 1.41(3) . ?
C44 C45 1.44(4) . ?
C45 C46 1.34(3) . ?
C46 C47 1.41(2) . ?
C48 C52 1.42(2) . ?
C48 C49 1.43(2) . ?
C48 Fe3 2.039(17) . ?
C49 C50 1.40(2) . ?
C49 Fe3 2.045(15) . ?
C50 C51 1.41(3) . ?
C50 Fe3 2.049(16) . ?
C51 C52 1.42(2) . ?
C51 Fe3 2.056(18) . ?
C52 Fe3 2.010(16) . ?
C53 C54 1.42(2) . ?
C53 C57 1.44(2) . ?
C53 P3 1.795(17) . ?
C53 Fe3 2.048(16) . ?
C54 C55 1.39(3) . ?
C54 Fe3 2.040(17) . ?
C55 C56 1.45(3) . ?
C55 Fe3 2.039(15) . ?
C56 C57 1.38(3) . ?
C56 Fe3 2.064(17) . ?
C57 Fe3 2.054(18) . ?
C58 C59 1.37(2) . ?
C58 C63 1.40(2) . ?
C58 P3 1.844(17) . ?
C59 C60 1.37(2) . ?
C60 C61 1.45(3) . ?
C61 C62 1.40(3) . ?
C62 C63 1.32(3) . ?
C64 C69 1.35(3) . ?
C64 C65 1.37(3) . ?
C64 P3 1.828(16) . ?
C65 C66 1.40(3) . ?
C66 C67 1.36(3) . ?
C67 C68 1.42(3) . ?
C68 C69 1.44(2) . ?
C200 Cl20 1.61(3) . ?
C200 Cl22 1.74(4) . ?
C200 Cl21 1.77(4) . ?
P1 Au1 2.231(5) . ?
P2 Au4 2.127(10) . ?
P2 Au2 2.225(4) . ?
P3 Au3 2.228(4) . ?
Cl1 Au1 2.285(6) . ?
Cl2 Au2 2.288(5) . ?
Cl3 Au3 2.282(4) . ?
Cl4 Au4 2.00(5) . ?
Cl4 Au2 2.66(5) . ?
Au2 Au4 1.166(10) . ?

loop_
_geom_angle_atom_site_label_1
_geom_angle_atom_site_label_2
_geom_angle_atom_site_label_3
_geom_angle
_geom_angle_site_symmetry_1
_geom_angle_site_symmetry_3
_geom_angle_publ_flag
N1 C1 N3 125.6(18) . . ?
N1 C1 C4 117.7(16) . . ?
N3 C1 C4 116.7(17) . . ?
N2 C2 N1 123.9(16) . . ?
N2 C2 C26 117.0(15) . . ?
N1 C2 C26 119.1(14) . . ?
N3 C3 N2 124.0(15) . . ?
N3 C3 C48 119.6(16) . . ?
N2 C3 C48 116.5(15) . . ?
C8 C4 C5 112.6(17) . . ?
C8 C4 C1 125.0(19) . . ?
C5 C4 C1 121.3(17) . . ?
C8 C4 Fe1 72.9(12) . . ?
C5 C4 Fe1 69.5(11) . . ?
C1 C4 Fe1 115.7(12) . . ?
C6 C5 C4 104.7(17) . . ?
C6 C5 Fe1 70.9(10) . . ?
C4 C5 Fe1 68.2(12) . . ?
C5 C6 C7 108.1(16) . . ?
C5 C6 Fe1 68.7(10) . . ?
C7 C6 Fe1 70.1(10) . . ?
C6 C7 C8 110.2(16) . . ?
C6 C7 Fe1 69.5(10) . . ?
C8 C7 Fe1 70.0(9) . . ?
C4 C8 C7 104.3(18) . . ?
C4 C8 Fe1 67.7(12) . . ?
C7 C8 Fe1 69.2(10) . . ?
C10 C9 C13 111.3(17) . . ?
C10 C9 P1 122.1(15) . . ?
C13 C9 P1 126.5(14) . . ?
C10 C9 Fe1 71.9(11) . . ?
C13 C9 Fe1 71.7(10) . . ?
P1 C9 Fe1 126.3(10) . . ?
C9 C10 C11 106.3(19) . . ?
C9 C10 Fe1 67.6(11) . . ?
C11 C10 Fe1 69.6(11) . . ?
C12 C11 C10 109.3(16) . . ?
C12 C11 Fe1 69.8(10) . . ?
C10 C11 Fe1 69.4(10) . . ?
C11 C12 C13 106.9(17) . . ?
C11 C12 Fe1 69.5(11) . . ?
C13 C12 Fe1 69.1(10) . . ?
C9 C13 C12 106.1(17) . . ?
C9 C13 Fe1 67.3(10) . . ?
C12 C13 Fe1 69.3(10) . . ?
C15 C14 C19 122(2) . . ?
C15 C14 P1 123.0(19) . . ?
C19 C14 P1 114.6(17) . . ?
C14 C15 C16 118(2) . . ?
C17 C16 C15 124(3) . . ?
C16 C17 C18 119(2) . . ?
C17 C18 C19 126(3) . . ?
C18 C19 C14 112(3) . . ?
C21 C20 C25 118(2) . . ?
C21 C20 P1 121.1(17) . . ?
C25 C20 P1 120.6(16) . . ?
C20 C21 C22 125(3) . . ?
C21 C22 C23 118(2) . . ?
C22 C23 C24 120(3) . . ?
C23 C24 C25 117(3) . . ?
C20 C25 C24 122(2) . . ?
C30 C26 C2 125.2(15) . . ?
C30 C26 C27 107.9(15) . . ?
C2 C26 C27 126.7(16) . . ?
C30 C26 Fe2 69.8(8) . . ?
C2 C26 Fe2 122.8(12) . . ?
C27 C26 Fe2 68.7(9) . . ?
C28 C27 C26 106.6(16) . . ?
C28 C27 Fe2 69.8(10) . . ?
C26 C27 Fe2 69.3(8) . . ?
C27 C28 C29 110.1(16) . . ?
C27 C28 Fe2 70.0(10) . . ?
C29 C28 Fe2 71.6(10) . . ?
C28 C29 C30 106.5(16) . . ?
C28 C29 Fe2 67.9(10) . . ?
C30 C29 Fe2 68.1(9) . . ?
C26 C30 C29 108.8(15) . . ?
C26 C30 Fe2 70.1(9) . . ?
C29 C30 Fe2 71.3(9) . . ?
C32 C31 C35 107.8(14) . . ?
C32 C31 P2 124.5(13) . . ?
C35 C31 P2 127.6(14) . . ?
C32 C31 Fe2 69.0(9) . . ?
C35 C31 Fe2 69.6(8) . . ?
P2 C31 Fe2 124.4(8) . . ?
C31 C32 C33 109.2(15) . . ?
C31 C32 Fe2 70.1(9) . . ?
C33 C32 Fe2 71.3(9) . . ?
C34 C33 C32 105.8(15) . . ?
C34 C33 Fe2 70.2(11) . . ?
C32 C33 Fe2 67.6(9) . . ?
C33 C34 C35 111.0(15) . . ?
C33 C34 Fe2 70.6(10) . . ?
C35 C34 Fe2 68.4(10) . . ?
C31 C35 C34 106.0(16) . . ?
C31 C35 Fe2 69.6(9) . . ?
C34 C35 Fe2 70.6(9) . . ?
C37 C36 C41 108(2) . . ?
C37 C36 P2 123.7(14) . . ?
C41 C36 P2 127.9(18) . . ?
C37 C36 Au4 168.4(12) . . ?
C41 C36 Au4 75.8(14) . . ?
P2 C36 Au4 54.1(7) . . ?
C38 C37 C36 125(2) . . ?
C39 C38 C37 121(3) . . ?
C38 C39 C40 119(2) . . ?
C41 C40 C39 118(2) . . ?
C40 C41 C36 129(3) . . ?
C40 C41 Au4 156(2) . . ?
C36 C41 Au4 71.2(15) . . ?
C43 C42 C47 120.9(17) . . ?
C43 C42 P2 118.5(16) . . ?
C47 C42 P2 120.6(13) . . ?
C44 C43 C42 118(2) . . ?
C43 C44 C45 120.2(19) . . ?
C46 C45 C44 120.0(19) . . ?
C45 C46 C47 122(2) . . ?
C46 C47 C42 118.3(17) . . ?
C52 C48 C49 106.1(15) . . ?
C52 C48 C3 126.4(17) . . ?
C49 C48 C3 127.5(16) . . ?
C52 C48 Fe3 68.3(9) . . ?
C49 C48 Fe3 69.8(9) . . ?
C3 C48 Fe3 128.9(12) . . ?
C50 C49 C48 109.2(16) . . ?
C50 C49 Fe3 70.2(9) . . ?
C48 C49 Fe3 69.4(9) . . ?
C49 C50 C51 108.7(17) . . ?
C49 C50 Fe3 69.9(9) . . ?
C51 C50 Fe3 70.2(10) . . ?
C50 C51 C52 107.2(15) . . ?
C50 C51 Fe3 69.7(10) . . ?
C52 C51 Fe3 67.8(9) . . ?
C51 C52 C48 108.9(16) . . ?
C51 C52 Fe3 71.3(10) . . ?
C48 C52 Fe3 70.5(9) . . ?
C54 C53 C57 106.8(15) . . ?
C54 C53 P3 129.6(13) . . ?
C57 C53 P3 123.7(13) . . ?
C54 C53 Fe3 69.4(9) . . ?
C57 C53 Fe3 69.7(10) . . ?
P3 C53 Fe3 126.4(8) . . ?
C55 C54 C53 108.8(16) . . ?
C55 C54 Fe3 70.0(10) . . ?
C53 C54 Fe3 70.0(9) . . ?
C54 C55 C56 107.8(16) . . ?
C54 C55 Fe3 70.0(9) . . ?
C56 C55 Fe3 70.2(9) . . ?
C57 C56 C55 107.5(17) . . ?
C57 C56 Fe3 69.9(10) . . ?
C55 C56 Fe3 68.4(9) . . ?
C56 C57 C53 109.1(16) . . ?
C56 C57 Fe3 70.8(11) . . ?
C53 C57 Fe3 69.3(9) . . ?
C59 C58 C63 121.2(16) . . ?
C59 C58 P3 121.6(13) . . ?
C63 C58 P3 117.2(13) . . ?
C58 C59 C60 120.4(16) . . ?
C59 C60 C61 116.9(18) . . ?
C62 C61 C60 121.4(17) . . ?
C63 C62 C61 119(2) . . ?
C62 C63 C58 121.2(19) . . ?
C69 C64 C65 121.8(17) . . ?
C69 C64 P3 119.6(14) . . ?
C65 C64 P3 118.2(15) . . ?
C64 C65 C66 119(2) . . ?
C67 C66 C65 120(2) . . ?
C66 C67 C68 121.0(19) . . ?
C67 C68 C69 117(2) . . ?
C64 C69 C68 120(2) . . ?
Cl20 C200 Cl22 114(3) . . ?
Cl20 C200 Cl21 111.3(18) . . ?
Cl22 C200 Cl21 108(2) . . ?
C1 N1 C2 115.4(15) . . ?
C2 N2 C3 114.9(14) . . ?
C3 N3 C1 116.0(16) . . ?
C9 P1 C14 106.7(9) . . ?
C9 P1 C20 104.9(9) . . ?
C14 P1 C20 104.5(10) . . ?
C9 P1 Au1 110.9(6) . . ?
C14 P1 Au1 113.9(9) . . ?
C20 P1 Au1 115.2(9) . . ?
C36 P2 C31 106.1(8) . . ?
C36 P2 C42 105.8(8) . . ?
C31 P2 C42 105.5(8) . . ?
C36 P2 Au4 85.7(7) . . ?
C31 P2 Au4 122.5(6) . . ?
C42 P2 Au4 125.4(7) . . ?
C36 P2 Au2 116.6(6) . . ?
C31 P2 Au2 111.7(5) . . ?
C42 P2 Au2 110.4(6) . . ?
Au4 P2 Au2 31.0(3) . . ?
C53 P3 C64 104.4(8) . . ?
C53 P3 C58 109.2(8) . . ?
C64 P3 C58 106.5(8) . . ?
C53 P3 Au3 109.1(5) . . ?
C64 P3 Au3 112.9(5) . . ?
C58 P3 Au3 114.3(5) . . ?
Au4 Cl4 Au2 24.1(7) . . ?
C9 Fe1 C4 174.7(8) . . ?
C9 Fe1 C5 143.0(7) . . ?
C4 Fe1 C5 42.3(8) . . ?
C9 Fe1 C6 116.3(7) . . ?
C4 Fe1 C6 68.0(7) . . ?
C5 Fe1 C6 40.5(7) . . ?
C9 Fe1 C10 40.5(8) . . ?
C4 Fe1 C10 134.1(9) . . ?
C5 Fe1 C10 172.2(8) . . ?
C6 Fe1 C10 147.3(8) . . ?
C9 Fe1 C11 68.2(7) . . ?
C4 Fe1 C11 108.0(7) . . ?
C5 Fe1 C11 131.3(8) . . ?
C6 Fe1 C11 171.1(8) . . ?
C10 Fe1 C11 41.0(8) . . ?
C9 Fe1 C13 41.0(7) . . ?
C4 Fe1 C13 142.1(8) . . ?
C5 Fe1 C13 109.8(8) . . ?
C6 Fe1 C13 109.0(8) . . ?
C10 Fe1 C13 69.2(9) . . ?
C11 Fe1 C13 68.9(8) . . ?
C9 Fe1 C7 114.6(7) . . ?
C4 Fe1 C7 66.2(7) . . ?
C5 Fe1 C7 68.2(8) . . ?
C6 Fe1 C7 40.4(8) . . ?
C10 Fe1 C7 118.0(9) . . ?
C11 Fe1 C7 146.4(8) . . ?
C13 Fe1 C7 136.9(8) . . ?
C9 Fe1 C12 69.2(7) . . ?
C4 Fe1 C12 110.7(7) . . ?
C5 Fe1 C12 104.6(8) . . ?
C6 Fe1 C12 132.1(9) . . ?
C10 Fe1 C12 69.4(9) . . ?
C11 Fe1 C12 40.7(8) . . ?
C13 Fe1 C12 41.6(7) . . ?
C7 Fe1 C12 172.3(9) . . ?
C9 Fe1 C8 137.8(8) . . ?
C4 Fe1 C8 39.4(8) . . ?
C5 Fe1 C8 70.2(8) . . ?
C6 Fe1 C8 69.3(8) . . ?
C10 Fe1 C8 111.1(9) . . ?
C11 Fe1 C8 113.1(8) . . ?
C13 Fe1 C8 177.6(8) . . ?
C7 Fe1 C8 40.7(8) . . ?
C12 Fe1 C8 140.9(8) . . ?
C32 Fe2 C28 161.9(8) . . ?
C32 Fe2 C27 157.6(8) . . ?
C28 Fe2 C27 40.1(8) . . ?
C32 Fe2 C31 40.8(7) . . ?
C28 Fe2 C31 124.3(7) . . ?
C27 Fe2 C31 157.4(7) . . ?
C32 Fe2 C35 68.8(8) . . ?
C28 Fe2 C35 106.4(8) . . ?
C27 Fe2 C35 119.4(7) . . ?
C31 Fe2 C35 40.9(7) . . ?
C32 Fe2 C30 110.1(7) . . ?
C28 Fe2 C30 68.4(7) . . ?
C27 Fe2 C30 69.2(7) . . ?
C31 Fe2 C30 125.9(6) . . ?
C35 Fe2 C30 161.0(7) . . ?
C32 Fe2 C26 123.0(7) . . ?
C28 Fe2 C26 68.4(7) . . ?
C27 Fe2 C26 42.0(7) . . ?
C31 Fe2 C26 160.3(7) . . ?
C35 Fe2 C26 156.8(7) . . ?
C30 Fe2 C26 40.1(6) . . ?
C32 Fe2 C34 66.9(7) . . ?
C28 Fe2 C34 121.7(8) . . ?
C27 Fe2 C34 104.8(7) . . ?
C31 Fe2 C34 67.6(6) . . ?
C35 Fe2 C34 40.9(7) . . ?
C30 Fe2 C34 157.5(7) . . ?
C26 Fe2 C34 121.1(7) . . ?
C32 Fe2 C33 41.1(7) . . ?
C28 Fe2 C33 155.2(8) . . ?
C27 Fe2 C33 119.4(8) . . ?
C31 Fe2 C33 69.0(6) . . ?
C35 Fe2 C33 68.9(8) . . ?
C30 Fe2 C33 123.6(7) . . ?
C26 Fe2 C33 105.8(7) . . ?
C34 Fe2 C33 39.1(8) . . ?
C32 Fe2 C29 126.6(7) . . ?
C28 Fe2 C29 40.5(7) . . ?
C27 Fe2 C29 68.3(8) . . ?
C31 Fe2 C29 110.8(7) . . ?
C35 Fe2 C29 123.7(7) . . ?
C30 Fe2 C29 40.6(6) . . ?
C26 Fe2 C29 67.9(7) . . ?
C34 Fe2 C29 159.0(8) . . ?
C33 Fe2 C29 161.6(8) . . ?
C52 Fe3 C48 41.2(7) . . ?
C52 Fe3 C55 120.8(8) . . ?
C48 Fe3 C55 159.2(8) . . ?
C52 Fe3 C54 156.2(7) . . ?
C48 Fe3 C54 160.5(7) . . ?
C55 Fe3 C54 40.0(8) . . ?
C52 Fe3 C49 68.3(7) . . ?
C48 Fe3 C49 40.9(7) . . ?
C55 Fe3 C49 156.0(7) . . ?
C54 Fe3 C49 123.4(7) . . ?
C52 Fe3 C53 160.9(7) . . ?
C48 Fe3 C53 125.6(7) . . ?
C55 Fe3 C53 68.1(7) . . ?
C54 Fe3 C53 40.7(6) . . ?
C49 Fe3 C53 111.0(6) . . ?
C52 Fe3 C50 68.3(8) . . ?
C48 Fe3 C50 68.5(7) . . ?
C55 Fe3 C50 119.3(7) . . ?
C54 Fe3 C50 106.5(7) . . ?
C49 Fe3 C50 39.9(6) . . ?
C53 Fe3 C50 124.3(7) . . ?
C52 Fe3 C57 123.4(7) . . ?
C48 Fe3 C57 110.8(7) . . ?
C55 Fe3 C57 67.9(7) . . ?
C54 Fe3 C57 68.1(7) . . ?
C49 Fe3 C57 128.3(7) . . ?
C53 Fe3 C57 41.0(7) . . ?
C50 Fe3 C57 162.7(7) . . ?
C52 Fe3 C51 40.9(7) . . ?
C48 Fe3 C51 68.8(7) . . ?
C55 Fe3 C51 103.9(7) . . ?
C54 Fe3 C51 120.2(7) . . ?
C49 Fe3 C51 67.5(7) . . ?
C53 Fe3 C51 157.9(7) . . ?
C50 Fe3 C51 40.1(7) . . ?
C57 Fe3 C51 157.0(7) . . ?
C52 Fe3 C56 106.6(8) . . ?
C48 Fe3 C56 124.3(8) . . ?
C55 Fe3 C56 41.4(8) . . ?
C54 Fe3 C56 68.1(7) . . ?
C49 Fe3 C56 162.3(7) . . ?
C53 Fe3 C56 67.9(7) . . ?
C50 Fe3 C56 155.8(7) . . ?
C57 Fe3 C56 39.3(8) . . ?
C51 Fe3 C56 120.6(8) . . ?
P1 Au1 Cl1 179.0(3) . . ?
Au4 Au2 P2 69.9(5) . . ?
Au4 Au2 Cl2 113.1(5) . . ?
P2 Au2 Cl2 177.0(2) . . ?
Au4 Au2 Cl4 44.3(12) . . ?
P2 Au2 Cl4 114.1(11) . . ?
Cl2 Au2 Cl4 68.8(11) . . ?
P3 Au3 Cl3 176.91(19) . . ?
Au2 Au4 Cl4 111.6(16) . . ?
Au2 Au4 P2 79.2(5) . . ?
Cl4 Au4 P2 168.6(16) . . ?
Au2 Au4 C36 119.3(7) . . ?
Cl4 Au4 C36 129.2(16) . . ?
P2 Au4 C36 40.2(5) . . ?
Au2 Au4 C41 151.4(8) . . ?
Cl4 Au4 C41 96.4(17) . . ?
P2 Au4 C41 72.5(6) . . ?
C36 Au4 C41 33.0(7) . . ?

_refine_diff_density_max         5.197
_refine_diff_density_min         -2.386
_refine_diff_density_rms         0.236

_shelx_res_file                  
; 
  
    P1_sqd.res created by SHELXL-2014/7 
  
  
TITL P1 in P1 
CELL 0.71073   9.8526  10.9313  18.7740  92.519 103.594  95.610 
ZERR    1.00   0.0004   0.0004   0.0012   0.004   0.005   0.003 
LATT -1 
SFAC C H N P CL FE AU 
UNIT 70 55 3 3 6 3 3 
LIST 6 ! automatically inserted. Change 6 to 4 for CHECKCIF!! 
ISOR 0.002 0.002 Au4 Cl4 
SIMU 0.01 0.001 2.4 Au4 Cl4 
L.S. 5 
ACTA 
BOND 
FMAP 2 
PLAN 20 
ISOR 0.01 0.01 C59 
SIMU 0.01 0.01 1.5 C58 C59 C60 C61 C62 C63 
SIMU 0.02 0.02 2.0 C14 C15 C16 C17 C18 C19 
SIMU 0.02 0.02 2.0 C20 C21 C22 C23 C24 C25 
SIMU 0.02 0.02 2.0 C4 C5 C6 C7 C8 
WGHT    0.078100 
FVAR       1.14898   0.93658   0.96369 
MOLE    1 
C1    1    0.203943    0.851589    0.263316    11.00000    0.04593    0.01003 = 
         0.04955   -0.00141    0.01828    0.00050 
C2    1    0.136879    0.847976    0.141248    11.00000    0.02857    0.01323 = 
         0.04190   -0.00282    0.01657   -0.00310 
C3    1    0.365130    0.899388    0.200094    11.00000    0.03532    0.00714 = 
         0.03885    0.00158    0.00975    0.00394 
C4    1    0.168121    0.841684    0.338541    11.00000    0.05333    0.04908 = 
         0.03197    0.02100    0.02415   -0.00713 
C5    1    0.277644    0.858606    0.406635    11.00000    0.05471    0.01902 = 
         0.02816   -0.00003    0.01468    0.00651 
AFIX  13 
H22   2    0.379321    0.860715    0.412340    11.00000   -1.20000 
AFIX   0 
C6    1    0.204411    0.864043    0.462736    11.00000    0.05758    0.02365 = 
         0.02669    0.00169    0.01238    0.00825 
AFIX  13 
H44   2    0.247039    0.875214    0.515622    11.00000   -1.20000 
AFIX   0 
C7    1    0.058039    0.852810    0.429052    11.00000    0.05553    0.03004 = 
         0.04262    0.01027    0.03429    0.00363 
AFIX  13 
H28   2   -0.016251    0.857276    0.455501    11.00000   -1.20000 
AFIX   0 
C8    1    0.035211    0.840065    0.350283    11.00000    0.04970    0.01974 = 
         0.05000    0.00238    0.01632   -0.01795 
AFIX  13 
H100  2   -0.054656    0.830355    0.313471    11.00000   -1.20000 
AFIX   0 
C9    1    0.139443    1.165589    0.439270    11.00000    0.03523    0.04058 = 
         0.02260    0.00587    0.01013    0.00505 
C10   1    0.054298    1.153401    0.367199    11.00000    0.07663    0.01806 = 
         0.04614    0.00386    0.01599    0.01162 
AFIX  13 
H71   2   -0.047827    1.154360    0.352550    11.00000   -1.20000 
AFIX   0 
C11   1    0.147054    1.137643    0.319296    11.00000    0.06173    0.02746 = 
         0.01265    0.00336   -0.00093   -0.00489 
AFIX  13 
H46   2    0.117685    1.123333    0.265720    11.00000   -1.20000 
AFIX   0 
C12   1    0.288641    1.141747    0.362657    11.00000    0.07888    0.01840 = 
         0.03462    0.00448    0.03286    0.00092 
AFIX  13 
H17   2    0.372566    1.132487    0.344281    11.00000   -1.20000 
AFIX   0 
C13   1    0.283793    1.162604    0.439569    11.00000    0.04112    0.03251 = 
         0.03621   -0.01107    0.00761    0.00032 
AFIX  13 
H51   2    0.363531    1.170854    0.482644    11.00000   -1.20000 
AFIX   0 
C14   1    0.176314    1.116872    0.592558    11.00000    0.06969    0.04143 = 
         0.03331   -0.00421    0.00701    0.01965 
C15   1    0.312295    1.159390    0.624211    11.00000    0.05701    0.04594 = 
         0.03394   -0.00047    0.01119    0.02073 
AFIX  43 
H77   2    0.353930    1.232067    0.610824    11.00000   -1.20000 
AFIX   0 
C16   1    0.385879    1.091722    0.676417    11.00000    0.09435    0.06374 = 
         0.03217   -0.00724    0.00884    0.02534 
AFIX  43 
H21   2    0.479001    1.120464    0.698374    11.00000   -1.20000 
AFIX   0 
C17   1    0.332347    0.987918    0.697454    11.00000    0.12529    0.04391 = 
         0.02482    0.00524    0.01396    0.02314 
AFIX  43 
H24   2    0.386498    0.945308    0.733442    11.00000   -1.20000 
AFIX   0 
C18   1    0.197432    0.944719    0.665738    11.00000    0.12801    0.03512 = 
         0.04557    0.01035    0.02226    0.03660 
AFIX  43 
H18   2    0.162517    0.870930    0.681095    11.00000   -1.20000 
AFIX   0 
C19   1    0.107071    1.000255    0.612703    11.00000    0.09582    0.05279 = 
         0.02214    0.02281    0.01722    0.02290 
AFIX  43 
H74   2    0.014244    0.968943    0.591965    11.00000   -1.20000 
AFIX   0 
C20   1    0.110590    1.356009    0.544207    11.00000    0.10152    0.01191 = 
         0.03259    0.00750    0.01765    0.00571 
C21   1    0.090616    1.403421    0.606362    11.00000    0.12431    0.03972 = 
         0.02817   -0.00821    0.01148    0.01556 
AFIX  43 
H202  2    0.060042    1.349217    0.637617    11.00000   -1.20000 
AFIX   0 
C22   1    0.111241    1.524750    0.627993    11.00000    0.15513    0.04784 = 
         0.04291   -0.00010    0.03278    0.01341 
AFIX  43 
H902  2    0.097079    1.552321    0.672981    11.00000   -1.20000 
AFIX   0 
C23   1    0.154122    1.607158    0.581300    11.00000    0.16904    0.03419 = 
         0.08609   -0.00531    0.06033    0.03966 
AFIX  43 
H901  2    0.173054    1.690757    0.595794    11.00000   -1.20000 
AFIX   0 
C24   1    0.168999    1.564158    0.511870    11.00000    0.17907    0.02948 = 
         0.08157   -0.00695    0.06309    0.01888 
AFIX  43 
H900  2    0.187959    1.618014    0.477556    11.00000   -1.20000 
AFIX   0 
C25   1    0.153568    1.434854    0.497184    11.00000    0.12949    0.03756 = 
         0.07349   -0.00118    0.05832    0.01574 
AFIX  43 
H200  2    0.173126    1.402609    0.454490    11.00000   -1.20000 
AFIX   0 
C26   1    0.028206    0.826884    0.073034    11.00000    0.03127    0.01061 = 
         0.03921   -0.00720    0.01514   -0.00151 
C27   1   -0.122734    0.801025    0.065762    11.00000    0.04271    0.01261 = 
         0.06044   -0.00212    0.02851    0.01339 
AFIX  13 
H14   2   -0.171487    0.800897    0.105645    11.00000   -1.20000 
AFIX   0 
C28   1   -0.184293    0.779067   -0.009113    11.00000    0.03322    0.02687 = 
         0.03828    0.01457    0.00644    0.00001 
AFIX  13 
H63   2   -0.285092    0.758101   -0.030563    11.00000   -1.20000 
AFIX   0 
C29   1   -0.079345    0.791494   -0.049894    11.00000    0.03439    0.01187 = 
         0.04366    0.00666    0.00628   -0.00204 
AFIX  13 
H27   2   -0.094248    0.780688   -0.103372    11.00000   -1.20000 
AFIX   0 
C30   1    0.052634    0.817112    0.002700    11.00000    0.03530    0.01134 = 
         0.02261    0.00295    0.00359    0.00079 
AFIX  13 
H103  2    0.144941    0.827813   -0.008754    11.00000   -1.20000 
AFIX   0 
C31   1   -0.051271    0.488055   -0.029355    11.00000    0.04720    0.01234 = 
         0.01866   -0.00046    0.01521    0.00271 
C32   1    0.078382    0.518853    0.022829    11.00000    0.04125    0.02194 = 
         0.03374    0.00829    0.01423    0.02055 
AFIX  13 
H121  2    0.171019    0.527916    0.011694    11.00000   -1.20000 
AFIX   0 
C33   1    0.052760    0.533165    0.094887    11.00000    0.05454    0.01700 = 
         0.02694   -0.00628   -0.00686    0.01026 
AFIX  13 
H43   2    0.122970    0.553728    0.141416    11.00000   -1.20000 
AFIX   0 
C34   1   -0.091481    0.510659    0.085070    11.00000    0.06502    0.02015 = 
         0.04408   -0.00808    0.04058   -0.00324 
AFIX  13 
H30   2   -0.140579    0.516862    0.124609    11.00000   -1.20000 
AFIX   0 
C35   1   -0.160155    0.486525    0.008712    11.00000    0.05043    0.00910 = 
         0.03646   -0.00608    0.01758   -0.01498 
AFIX  13 
H37   2   -0.261332    0.468135   -0.012585    11.00000   -1.20000 
AFIX   0 
C36   1   -0.243256    0.463007   -0.166087    11.00000    0.10027    0.01633 = 
         0.01817    0.00498    0.03154    0.02294 
C37   1   -0.348232    0.364367   -0.161280    11.00000    0.05749    0.03658 = 
         0.04334   -0.00139    0.03319    0.01181 
AFIX  43 
H137  2   -0.318108    0.297558   -0.135305    11.00000   -1.20000 
AFIX   0 
C38   1   -0.489587    0.361672   -0.192233    11.00000    0.04153    0.07543 = 
         0.02829   -0.01204    0.00153    0.01441 
AFIX  43 
H36   2   -0.549639    0.291250   -0.190633    11.00000   -1.20000 
AFIX   0 
C39   1   -0.541352    0.458531   -0.224399    11.00000    0.05741    0.09540 = 
         0.06431   -0.04673   -0.01851    0.03040 
AFIX  43 
H33   2   -0.637934    0.460135   -0.240222    11.00000   -1.20000 
AFIX   0 
C40   1   -0.442307    0.564808   -0.234798    11.00000    0.07344    0.04544 = 
         0.03353   -0.00809   -0.00077    0.02438 
AFIX  43 
H32   2   -0.474623    0.629865   -0.261841    11.00000   -1.20000 
AFIX   0 
C41   1   -0.316569    0.563528   -0.206435    11.00000    0.09399    0.04036 = 
         0.05383    0.00346    0.01210    0.01291 
AFIX  43 
H12   2   -0.258824    0.634183   -0.210412    11.00000   -1.20000 
AFIX   0 
C42   1   -0.029489    0.307725   -0.141280    11.00000    0.02746    0.02601 = 
         0.04066   -0.00976    0.00569    0.00229 
C43   1    0.017834    0.276533   -0.204954    11.00000    0.10263    0.04553 = 
         0.03779    0.00014    0.03291    0.00244 
AFIX  43 
H108  2    0.034774    0.335946   -0.236717    11.00000   -1.20000 
AFIX   0 
C44   1    0.038316    0.152181   -0.218422    11.00000    0.11628    0.06010 = 
         0.03323   -0.01497    0.02323    0.03103 
AFIX  43 
H203  2    0.062943    0.127700   -0.261326    11.00000   -1.20000 
AFIX   0 
C45   1    0.021114    0.063090   -0.165772    11.00000    0.07959    0.04371 = 
         0.05128   -0.02107    0.01761    0.03093 
AFIX  43 
H199  2    0.037119   -0.018136   -0.174177    11.00000   -1.20000 
AFIX   0 
C46   1   -0.017865    0.097377   -0.104867    11.00000    0.03810    0.02029 = 
         0.04471   -0.00906    0.00458    0.00138 
AFIX  43 
H177  2   -0.029727    0.038408   -0.071966    11.00000   -1.20000 
AFIX   0 
C47   1   -0.041554    0.219221   -0.088759    11.00000    0.02166    0.01299 = 
         0.04773   -0.00610    0.00481   -0.00761 
AFIX  43 
H10   2   -0.064482    0.241559   -0.045032    11.00000   -1.20000 
AFIX   0 
C48   1    0.509956    0.937131    0.196063    11.00000    0.02620    0.02184 = 
         0.04710    0.01249    0.01036    0.00575 
C49   1    0.559289    0.961411    0.131951    11.00000    0.02561    0.01461 = 
         0.03570   -0.00368    0.01785    0.00589 
AFIX  13 
H72   2    0.499943    0.961321    0.082099    11.00000   -1.20000 
AFIX   0 
C50   1    0.705235    0.988275    0.151755    11.00000    0.02010    0.02048 = 
         0.05056   -0.00732    0.00553    0.00554 
AFIX  13 
H18B  2    0.765017    1.009947    0.118191    11.00000   -1.20000 
AFIX   0 
C51   1    0.752230    0.979471    0.228038    11.00000    0.03165    0.02905 = 
         0.03373    0.00137    0.00044    0.00248 
AFIX  13 
H20   2    0.849851    0.993092    0.256867    11.00000   -1.20000 
AFIX   0 
C52   1    0.631286    0.950480    0.255724    11.00000    0.02902    0.01443 = 
         0.03692    0.00781   -0.00016    0.00253 
AFIX  13 
H86   2    0.631636    0.939237    0.307266    11.00000   -1.20000 
AFIX   0 
C53   1    0.531264    1.262930    0.163375    11.00000    0.02774    0.01609 = 
         0.02672   -0.00457    0.01010    0.00195 
C54   1    0.680470    1.281870    0.181573    11.00000    0.03476    0.01959 = 
         0.03347   -0.00057    0.01345   -0.00187 
AFIX  13 
H16   2    0.739169    1.300091    0.147012    11.00000   -1.20000 
AFIX   0 
C55   1    0.729743    1.269066    0.256497    11.00000    0.03341    0.01787 = 
         0.05169   -0.01203   -0.00524   -0.00963 
AFIX  13 
H19   2    0.828471    1.277483    0.283706    11.00000   -1.20000 
AFIX   0 
C56   1    0.608856    1.243333    0.287272    11.00000    0.05689    0.01909 = 
         0.02988   -0.01185    0.00525   -0.00787 
AFIX  13 
H23   2    0.611093    1.230075    0.338804    11.00000   -1.20000 
AFIX   0 
C57   1    0.489777    1.239084    0.230321    11.00000    0.04083    0.02214 = 
         0.03567    0.00072    0.01330    0.00386 
AFIX  13 
H34   2    0.392807    1.221567    0.234838    11.00000   -1.20000 
AFIX   0 
C58   1    0.456796    1.165243    0.007600    11.00000    0.03118    0.01535 = 
         0.04036   -0.00035    0.01316    0.00380 
C59   1    0.590548    1.171811   -0.001726    11.00000    0.03514    0.02516 = 
         0.04039   -0.00286    0.02452   -0.01091 
AFIX  43 
H101  2    0.657531    1.234761    0.023118    11.00000   -1.20000 
AFIX   0 
C60   1    0.626859    1.085995   -0.047593    11.00000    0.05313    0.02292 = 
         0.04580   -0.01377    0.02322    0.00276 
AFIX  43 
H75   2    0.719224    1.084605   -0.051233    11.00000   -1.20000 
AFIX   0 
C61   1    0.514637    0.997933   -0.089943    11.00000    0.05692    0.02753 = 
         0.04381   -0.01426    0.01398    0.00745 
AFIX  43 
H169  2    0.534658    0.940139   -0.122760    11.00000   -1.20000 
AFIX   0 
C62   1    0.376349    0.997915   -0.082538    11.00000    0.06328    0.03270 = 
         0.04693   -0.00515    0.01203    0.00426 
AFIX  43 
H114  2    0.304545    0.942277   -0.110951    11.00000   -1.20000 
AFIX   0 
C63   1    0.349988    1.078743   -0.034254    11.00000    0.04448    0.02402 = 
         0.03434   -0.00606    0.00754    0.00664 
AFIX  43 
H25   2    0.259073    1.078166   -0.027975    11.00000   -1.20000 
AFIX   0 
C64   1    0.441997    1.425021    0.050008    11.00000    0.02143    0.01225 = 
         0.05626    0.00362    0.02301    0.00464 
C65   1    0.477036    1.518620    0.104305    11.00000    0.07495    0.01444 = 
         0.05038   -0.00440    0.00607   -0.00440 
AFIX  43 
H13   2    0.494085    1.501087    0.153441    11.00000   -1.20000 
AFIX   0 
C66   1    0.486884    1.640742    0.085060    11.00000    0.06728    0.02287 = 
         0.07029   -0.00792    0.02197    0.00099 
AFIX  43 
H39   2    0.507952    1.704749    0.121564    11.00000   -1.20000 
AFIX   0 
C67   1    0.465865    1.666562    0.013330    11.00000    0.07100    0.02786 = 
         0.05827    0.01546    0.03626    0.01570 
AFIX  43 
H130  2    0.480089    1.747794    0.001518    11.00000   -1.20000 
AFIX   0 
C68   1    0.422645    1.571572   -0.043624    11.00000    0.05780    0.02665 = 
         0.05115    0.01672    0.03353    0.01365 
AFIX  43 
H11   2    0.398583    1.588796   -0.092793    11.00000   -1.20000 
AFIX   0 
C69   1    0.417806    1.447305   -0.021703    11.00000    0.06120    0.03193 = 
         0.06033    0.02886    0.04013    0.02770 
AFIX  43 
H83   2    0.397854    1.381774   -0.057204    11.00000   -1.20000 
AFIX   0 
C200  1    0.671819    0.848973    0.612928    11.00000    0.08389    0.03915 = 
         0.17328    0.02569    0.00952    0.00399 
AFIX  13 
H270  2    0.664547    0.911154    0.576570    11.00000   -1.20000 
AFIX   0 
N1    3    0.101177    0.832999    0.205164    11.00000    0.04489    0.01307 = 
         0.03149   -0.00853    0.01226   -0.00391 
N2    3    0.266835    0.886677    0.135901    11.00000    0.03668    0.01272 = 
         0.03179   -0.00449    0.01677   -0.00159 
N3    3    0.337639    0.882520    0.263992    11.00000    0.02747    0.02730 = 
         0.03704   -0.00735    0.01551    0.00040 
P1    4    0.068809    1.189995    0.517993    11.00000    0.04802    0.02540 = 
         0.03355   -0.00101    0.01285    0.00771 
P2    4   -0.069614    0.464072   -0.126716    11.00000    0.04394    0.01725 = 
         0.02041   -0.00244    0.01238    0.00217 
P3    4    0.409054    1.267814    0.076250    11.00000    0.02061    0.01444 = 
         0.03103    0.00049    0.00959    0.00018 
CL1   5   -0.391553    1.045954    0.466746    11.00000    0.04548    0.08807 = 
         0.08584    0.00642    0.01854   -0.00639 
CL2   5    0.236568    0.731113   -0.202989    21.00000    0.07333    0.02949 = 
         0.03366   -0.00261    0.01939   -0.02348 
CL3   5   -0.027121    1.179094    0.109930    11.00000    0.02901    0.04230 = 
         0.05455    0.00855    0.02248   -0.00254 
CL4   5   -0.050526    0.753847   -0.256983   -21.00000    0.01472    0.01428 = 
         0.01422    0.00167    0.00228    0.00250 
CL20  5    0.519316    0.771599    0.601459    11.00000    0.08559    0.07521 = 
         0.11183    0.01636    0.01654   -0.00555 
CL21  5    0.798840    0.753009    0.598632    11.00000    0.10681    0.11342 = 
         0.40810    0.03639    0.09103    0.01688 
CL22  5    0.734006    0.924548    0.699801    11.00000    0.18338    0.14766 = 
         0.30828   -0.10949   -0.11940    0.05533 
FE1   6    0.161015    1.002420    0.392956    11.00000    0.04252    0.01975 = 
         0.02504    0.00078    0.01407    0.00046 
FE2   6   -0.045810    0.655173    0.024160    11.00000    0.03035    0.01259 = 
         0.02364   -0.00300    0.01023    0.00076 
FE3   6    0.614040    1.110107    0.206826    11.00000    0.02513    0.01609 = 
         0.03063   -0.00141    0.00573    0.00018 
AU1   7   -0.159053    1.120432    0.493022    11.00000    0.04749    0.04631 = 
         0.05218   -0.00119    0.01950    0.00382 
AU2   7    0.076660    0.597419   -0.166470    21.00000    0.05546    0.01714 = 
         0.02498   -0.00134    0.01859   -0.00423 
AU3   7    0.191272    1.222970    0.089593    11.00000    0.02117    0.02284 = 
         0.03208    0.00186    0.01042   -0.00132 
AU4   7   -0.039465    0.611129   -0.193869   -21.00000    0.03137    0.01301 = 
         0.01272   -0.00294    0.00722    0.00222 
HKLF    4 
  
REM  P1 in P1 
REM R1 =  0.0675 for   15100 Fo > 4sig(Fo)  and  0.0843 for all   19012 data 
REM    813 parameters refined using    165 restraints 
  
END 
  
WGHT      0.0781      0.0000 
  
REM Highest difference peak  5.197,  deepest hole -2.386,  1-sigma level  0.236 
Q1    1   0.0764  1.2380  0.0652  11.00000  0.05    5.20 
Q2    1  -0.0390  1.1195  0.5238  11.00000  0.05    4.75 
Q3    1   0.3033  1.2065  0.1112  11.00000  0.05    3.71 
Q4    1  -0.0801  0.6147 -0.1995  11.00000  0.05    3.32 
Q5    1   0.0149  0.6226 -0.1970  11.00000  0.05    3.32 
Q6    1   0.2004  0.5846 -0.1426  11.00000  0.05    2.66 
Q7    1  -0.2805  1.1368  0.4649  11.00000  0.05    2.61 
Q8    1   0.2779  0.9996  0.4213  11.00000  0.05    2.08 
Q9    1  -0.1591  0.6640 -0.0011  11.00000  0.05    1.69 
Q10   1   0.1301  0.7584 -0.2255  11.00000  0.05    1.69 
Q11   1   0.3196  1.2914  0.0700  11.00000  0.05    1.65 
Q12   1  -0.0006  0.6989 -0.2261  11.00000  0.05    1.63 
Q13   1   0.4882  1.1201  0.1798  11.00000  0.05    1.61 
Q14   1   0.7325  1.0958  0.2337  11.00000  0.05    1.43 
Q15   1   0.3558  0.8260  0.3651  11.00000  0.05    1.42 
Q16   1   0.1215  0.7058 -0.2134  11.00000  0.05    1.41 
Q17   1  -0.2990  1.0443  0.5107  11.00000  0.05    1.40 
Q18   1   0.3825  0.7572  0.4043  11.00000  0.05    1.36 
Q19   1   0.0619  0.6372  0.0479  11.00000  0.05    1.28 
Q20   1   0.2739  0.7639  0.3864  11.00000  0.05    1.27 
;
_shelx_res_checksum              3162
####################################################################### 
# 
# This file contains crystal structure data downloaded from the 
# Cambridge Structural Database (CSD) hosted by the Cambridge 
# Crystallographic Data Centre (CCDC).
# 
# Full information about CCDC data access policies and citation 
# guidelines are available at http://www.ccdc.cam.ac.uk/access/V1 
# 
# Audit and citation data items may have been added by the CCDC. 
# Please retain this information to preserve the provenance of 
# this file and to allow appropriate attribution of the data. 
# 
#######################################################################

data_Fc3Br2
_database_code_depnum_ccdc_archive 'CCDC 1990277'
loop_
_audit_author_name
_audit_author_address
'Peter Coburger'
;Regensburg University
Germany
;
_audit_update_record             
;
2020-03-13 deposited with the CCDC.	2020-08-03 downloaded from the CCDC.
;

_audit_creation_method           SHELXL-2014/7
_shelx_SHELXL_version_number     2014/7
_chemical_name_systematic        ?
_chemical_name_common            ?
_chemical_melting_point          ?
_chemical_formula_moiety         ?
_chemical_formula_sum            'C30 H24 Br2 Fe3'
_chemical_formula_weight         711.84

loop_
_atom_type_symbol
_atom_type_description
_atom_type_scat_dispersion_real
_atom_type_scat_dispersion_imag
_atom_type_scat_source
C C 0.0033 0.0016 'International Tables Vol C Tables 4.2.6.8 and 6.1.1.4'
H H 0.0000 0.0000 'International Tables Vol C Tables 4.2.6.8 and 6.1.1.4'
Fe Fe 0.3463 0.8444 'International Tables Vol C Tables 4.2.6.8 and 6.1.1.4'
Br Br -0.2901 2.4595 'International Tables Vol C Tables 4.2.6.8 and 6.1.1.4'

_space_group_crystal_system      monoclinic
_space_group_IT_number           14
_space_group_name_H-M_alt        'P 21/c'
_space_group_name_Hall           '-P 2ybc'

_shelx_space_group_comment       
;
The symmetry employed for this shelxl refinement is uniquely defined
by the following loop, which should always be used as a source of
symmetry information in preference to the above space-group names.
They are only intended as comments.
;

loop_
_space_group_symop_operation_xyz
'x, y, z'
'-x, y+1/2, -z+1/2'
'-x, -y, -z'
'x, -y-1/2, z-1/2'

_cell_length_a                   15.7205(3)
_cell_length_b                   7.4429(2)
_cell_length_c                   20.7347(5)
_cell_angle_alpha                90
_cell_angle_beta                 100.647(2)
_cell_angle_gamma                90
_cell_volume                     2384.32(10)
_cell_formula_units_Z            4
_cell_measurement_temperature    130
_cell_measurement_reflns_used    3594
_cell_measurement_theta_min      2.6180
_cell_measurement_theta_max      29.8930

_exptl_crystal_description       needle
_exptl_crystal_colour            'clear dark red'
_exptl_crystal_density_meas      ?
_exptl_crystal_density_method    ?
_exptl_crystal_density_diffrn    1.983
_exptl_crystal_F_000             1408
_exptl_transmission_factor_min   ?
_exptl_transmission_factor_max   ?
_exptl_crystal_size_max          0.3000
_exptl_crystal_size_mid          0.0500
_exptl_crystal_size_min          0.0200
_exptl_absorpt_coefficient_mu    5.172
_shelx_estimated_absorpt_T_min   ?
_shelx_estimated_absorpt_T_max   ?
_exptl_absorpt_correction_type   multi-scan
_exptl_absorpt_correction_T_min  0.86018
_exptl_absorpt_correction_T_max  1.00000
_exptl_absorpt_process_details   
;
CrysAlisPro, Agilent Technologies,
Version 1.171.37.35 (release 13-08-2014 CrysAlis171 .NET)
(compiled Aug 13 2014,18:06:01)
Empirical absorption correction using spherical harmonics,
 implemented in SCALE3 ABSPACK scaling algorithm.
Empirical absorption correction using spherical harmonics,
 implemented in SCALE3 ABSPACK scaling algorithm.
;
_exptl_absorpt_special_details   ?
_diffrn_ambient_temperature      130
_diffrn_radiation_wavelength     0.71073
_diffrn_radiation_type           MoK\a
_diffrn_source                   'Enhance (Mo) X-ray Source'
_diffrn_measurement_device_type  'Xcalibur, Sapphire3, Gemini'
_diffrn_measurement_method       '\w scans'
_diffrn_detector_area_resol_mean 16.3560
_diffrn_reflns_number            12280
_diffrn_reflns_av_unetI/netI     0.0602
_diffrn_reflns_av_R_equivalents  0.0376
_diffrn_reflns_limit_h_min       -22
_diffrn_reflns_limit_h_max       10
_diffrn_reflns_limit_k_min       -10
_diffrn_reflns_limit_k_max       10
_diffrn_reflns_limit_l_min       -22
_diffrn_reflns_limit_l_max       28
_diffrn_reflns_theta_min         2.182
_diffrn_reflns_theta_max         30.415
_diffrn_reflns_theta_full        25.242
_diffrn_measured_fraction_theta_max 0.890
_diffrn_measured_fraction_theta_full 1.000
_diffrn_reflns_Laue_measured_fraction_max 0.890
_diffrn_reflns_Laue_measured_fraction_full 1.000
_diffrn_reflns_point_group_measured_fraction_max 0.890
_diffrn_reflns_point_group_measured_fraction_full 1.000
_reflns_number_total             6431
_reflns_number_gt                4808
_reflns_threshold_expression     'I > 2\s(I)'
_reflns_Friedel_coverage         0.000
_reflns_Friedel_fraction_max     .
_reflns_Friedel_fraction_full    .

_reflns_special_details          
;
 Reflections were merged by SHELXL according to the crystal
 class for the calculation of statistics and refinement.

 _reflns_Friedel_fraction is defined as the number of unique
 Friedel pairs measured divided by the number that would be
 possible theoretically, ignoring centric projections and
 systematic absences.
;

_computing_data_collection       
;
CrysAlisPro, Agilent Technologies,
Version 1.171.37.35 (release 13-08-2014 CrysAlis171 .NET)
(compiled Aug 13 2014,18:06:01)
;
_computing_cell_refinement       
;
CrysAlisPro, Agilent Technologies,
Version 1.171.37.35 (release 13-08-2014 CrysAlis171 .NET)
(compiled Aug 13 2014,18:06:01)
;
_computing_data_reduction        
;
CrysAlisPro, Agilent Technologies,
Version 1.171.37.35 (release 13-08-2014 CrysAlis171 .NET)
(compiled Aug 13 2014,18:06:01)
;
_computing_structure_solution    SHELXS
_computing_structure_refinement  'SHELXL-2014/7 (Sheldrick, 2014)'
_computing_molecular_graphics    ?
_computing_publication_material  ?
_refine_special_details          ?
_refine_ls_structure_factor_coef Fsqd
_refine_ls_matrix_type           full
_refine_ls_weighting_scheme      calc
_refine_ls_weighting_details     
'w=1/[\s^2^(Fo^2^)+(0.0314P)^2^] where P=(Fo^2^+2Fc^2^)/3'
_atom_sites_solution_primary     ?
_atom_sites_solution_secondary   ?
_atom_sites_solution_hydrogens   geom
_refine_ls_hydrogen_treatment    constr
_refine_ls_extinction_method     none
_refine_ls_extinction_coef       .
_refine_ls_number_reflns         6431
_refine_ls_number_parameters     316
_refine_ls_number_restraints     0
_refine_ls_R_factor_all          0.0649
_refine_ls_R_factor_gt           0.0410
_refine_ls_wR_factor_ref         0.0869
_refine_ls_wR_factor_gt          0.0775
_refine_ls_goodness_of_fit_ref   1.006
_refine_ls_restrained_S_all      1.006
_refine_ls_shift/su_max          0.001
_refine_ls_shift/su_mean         0.000

loop_
_atom_site_label
_atom_site_type_symbol
_atom_site_fract_x
_atom_site_fract_y
_atom_site_fract_z
_atom_site_U_iso_or_equiv
_atom_site_adp_type
_atom_site_occupancy
_atom_site_site_symmetry_order
_atom_site_calc_flag
_atom_site_refinement_flags_posn
_atom_site_refinement_flags_adp
_atom_site_refinement_flags_occupancy
_atom_site_disorder_assembly
_atom_site_disorder_group
Br3 Br 0.36470(3) 1.07679(5) 0.19702(2) 0.02963(10) Uani 1 1 d . . . . .
Br5 Br 0.02823(3) 0.12777(6) 0.41640(2) 0.04915(14) Uani 1 1 d . . . . .
Fe1 Fe 0.16407(3) 0.60782(6) 0.27372(2) 0.01244(10) Uani 1 1 d . . . . .
Fe2 Fe 0.19832(3) 0.37896(6) 0.51163(2) 0.01576(11) Uani 1 1 d . . . . .
Fe4 Fe 0.43096(3) 0.99190(6) 0.36593(2) 0.01436(11) Uani 1 1 d . . . . .
C1 C 0.3957(2) 0.9138(5) 0.45171(16) 0.0229(8) Uani 1 1 d . . . . .
H1 H 0.4058 0.9776 0.4910 0.027 Uiso 1 1 calc R U . . .
C2 C 0.2056(2) 0.5130(4) 0.42525(15) 0.0145(6) Uani 1 1 d . . . . .
C3 C 0.3153(2) 0.5010(4) 0.51588(16) 0.0213(7) Uani 1 1 d . . . . .
H3 H 0.3664 0.4698 0.5440 0.026 Uiso 1 1 calc R U . . .
C4 C 0.1883(2) 0.8769(4) 0.27071(15) 0.0155(6) Uani 1 1 d . . . . .
H4 H 0.1669 0.9645 0.2954 0.019 Uiso 1 1 calc R U . . .
C5 C 0.5489(2) 1.1093(4) 0.36508(17) 0.0233(8) Uani 1 1 d . . . . .
H5 H 0.6013 1.0793 0.3917 0.028 Uiso 1 1 calc R U . . .
C6 C 0.4521(2) 0.7855(4) 0.43174(17) 0.0239(8) Uani 1 1 d . . . . .
H6 H 0.5055 0.7501 0.4556 0.029 Uiso 1 1 calc R U . . .
C7 C 0.0748(2) 0.5723(4) 0.33264(15) 0.0163(6) Uani 1 1 d . . . . .
H7 H 0.0486 0.6634 0.3527 0.020 Uiso 1 1 calc R U . . .
C8 C 0.2744(2) 0.6583(4) 0.23753(15) 0.0171(7) Uani 1 1 d . . . . .
H8 H 0.3195 0.5780 0.2367 0.021 Uiso 1 1 calc R U . . .
C9 C 0.5149(2) 1.0327(4) 0.30329(16) 0.0207(7) Uani 1 1 d . . . . .
H9 H 0.5408 0.9438 0.2820 0.025 Uiso 1 1 calc R U . . .
C10 C 0.4342(2) 1.1158(4) 0.27979(15) 0.0170(7) Uani 1 1 d . . . . .
C11 C 0.1703(2) 0.3546(4) 0.31283(16) 0.0176(7) Uani 1 1 d . . . . .
H11 H 0.2178 0.2779 0.3175 0.021 Uiso 1 1 calc R U . . .
C12 C 0.2681(2) 0.7821(4) 0.28947(15) 0.0149(6) Uani 1 1 d . . . . .
C13 C 0.2863(2) 0.4309(4) 0.45220(15) 0.0183(7) Uani 1 1 d . . . . .
H13 H 0.3150 0.3455 0.4314 0.022 Uiso 1 1 calc R U . . .
C14 C 0.1528(2) 0.4814(4) 0.36082(15) 0.0144(6) Uani 1 1 d . . . . .
C15 C 0.1028(2) 0.3660(4) 0.25668(16) 0.0198(7) Uani 1 1 d . . . . .
H15 H 0.0981 0.2974 0.2187 0.024 Uiso 1 1 calc R U . . .
C16 C 0.2536(2) 0.6267(4) 0.52956(17) 0.0218(7) Uani 1 1 d . . . . .
H16 H 0.2570 0.6926 0.5681 0.026 Uiso 1 1 calc R U . . .
C17 C 0.1845(2) 0.1066(4) 0.51841(16) 0.0215(7) Uani 1 1 d . . . . .
H17 H 0.2113 0.0197 0.4969 0.026 Uiso 1 1 calc R U . . .
C18 C 0.1471(2) 0.8145(4) 0.20790(15) 0.0167(7) Uani 1 1 d . . . . .
H18 H 0.0946 0.8553 0.1842 0.020 Uiso 1 1 calc R U . . .
C19 C 0.4896(2) 1.2391(4) 0.37945(17) 0.0226(7) Uani 1 1 d . . . . .
H19 H 0.4964 1.3094 0.4171 0.027 Uiso 1 1 calc R U . . .
C20 C 0.4127(2) 0.7200(4) 0.36855(16) 0.0202(7) Uani 1 1 d . . . . .
H20 H 0.4362 0.6357 0.3438 0.024 Uiso 1 1 calc R U . . .
C21 C 0.3209(2) 0.9286(4) 0.40158(15) 0.0184(7) Uani 1 1 d . . . . .
H21 H 0.2740 1.0041 0.4021 0.022 Uiso 1 1 calc R U . . .
C22 C 0.3308(2) 0.8064(4) 0.34998(16) 0.0165(7) Uani 1 1 d . . . . .
C23 C 0.0438(2) 0.5014(4) 0.26917(16) 0.0194(7) Uani 1 1 d . . . . .
H23 H -0.0062 0.5370 0.2407 0.023 Uiso 1 1 calc R U . . .
C24 C 0.1856(2) 0.6345(4) 0.47401(15) 0.0182(7) Uani 1 1 d . . . . .
H24 H 0.1364 0.7061 0.4700 0.022 Uiso 1 1 calc R U . . .
C25 C 0.0856(2) 0.3143(5) 0.54262(19) 0.0274(8) Uani 1 1 d . . . . .
H25 H 0.0366 0.3864 0.5395 0.033 Uiso 1 1 calc R U . . .
C26 C 0.1038(2) 0.1890(5) 0.49468(16) 0.0235(8) Uani 1 1 d . . . . .
C28 C 0.2168(2) 0.1806(4) 0.58093(17) 0.0239(8) Uani 1 1 d . . . . .
H28 H 0.2691 0.1508 0.6078 0.029 Uiso 1 1 calc R U . . .
C29 C 0.4176(2) 1.2441(4) 0.32628(17) 0.0194(7) Uani 1 1 d . . . . .
H29 H 0.3691 1.3175 0.3229 0.023 Uiso 1 1 calc R U . . .
C30 C 0.1565(2) 0.3073(5) 0.59570(17) 0.0260(8) Uani 1 1 d . . . . .
H30 H 0.1624 0.3749 0.6340 0.031 Uiso 1 1 calc R U . . .
C41 C 0.1999(2) 0.6795(4) 0.18758(15) 0.0185(7) Uani 1 1 d . . . . .
H41 H 0.1880 0.6158 0.1484 0.022 Uiso 1 1 calc R U . . .

loop_
_atom_site_aniso_label
_atom_site_aniso_U_11
_atom_site_aniso_U_22
_atom_site_aniso_U_33
_atom_site_aniso_U_23
_atom_site_aniso_U_13
_atom_site_aniso_U_12
Br3 0.0356(2) 0.0349(2) 0.01636(18) 0.00394(15) -0.00043(15) -0.01297(17)
Br5 0.0516(3) 0.0563(3) 0.0317(2) 0.0158(2) -0.0125(2) -0.0341(2)
Fe1 0.0138(2) 0.0121(2) 0.0119(2) -0.00035(17) 0.00364(17) -0.00176(18)
Fe2 0.0212(2) 0.0141(2) 0.0130(2) 0.00159(18) 0.00599(18) -0.00197(19)
Fe4 0.0150(2) 0.0141(2) 0.0141(2) 0.00094(18) 0.00293(17) -0.00341(19)
C1 0.0296(19) 0.0259(19) 0.0135(16) 0.0026(14) 0.0047(14) -0.0098(16)
C2 0.0179(15) 0.0135(15) 0.0134(15) 0.0014(12) 0.0062(12) -0.0042(13)
C3 0.0195(16) 0.0240(17) 0.0187(17) 0.0052(15) -0.0012(13) -0.0037(15)
C4 0.0178(15) 0.0116(14) 0.0178(16) 0.0024(13) 0.0049(12) -0.0029(13)
C5 0.0156(15) 0.0285(19) 0.0253(19) 0.0071(15) 0.0024(13) -0.0084(15)
C6 0.0231(17) 0.0245(18) 0.0199(18) 0.0106(15) -0.0069(14) -0.0049(15)
C7 0.0179(15) 0.0171(16) 0.0155(16) 0.0024(13) 0.0070(12) -0.0022(13)
C8 0.0164(15) 0.0178(16) 0.0193(17) -0.0003(13) 0.0089(13) -0.0006(13)
C9 0.0217(17) 0.0202(17) 0.0231(18) 0.0017(14) 0.0115(14) -0.0015(14)
C10 0.0211(16) 0.0183(16) 0.0116(15) 0.0025(13) 0.0030(12) -0.0041(14)
C11 0.0218(16) 0.0112(15) 0.0209(18) -0.0007(13) 0.0069(13) -0.0040(13)
C12 0.0182(15) 0.0110(15) 0.0165(16) 0.0014(12) 0.0061(12) -0.0029(13)
C13 0.0198(16) 0.0208(17) 0.0159(16) 0.0008(14) 0.0076(13) -0.0005(14)
C14 0.0168(15) 0.0120(15) 0.0151(15) 0.0028(12) 0.0050(12) -0.0029(13)
C15 0.0213(16) 0.0174(16) 0.0207(18) -0.0053(14) 0.0043(13) -0.0108(14)
C16 0.0347(19) 0.0132(16) 0.0177(17) 0.0003(13) 0.0058(14) -0.0064(15)
C17 0.0326(19) 0.0161(16) 0.0178(17) 0.0031(14) 0.0096(14) -0.0011(15)
C18 0.0176(15) 0.0177(16) 0.0150(16) 0.0045(13) 0.0033(12) -0.0006(13)
C19 0.0264(18) 0.0187(17) 0.0229(19) -0.0032(14) 0.0053(14) -0.0131(15)
C20 0.0228(17) 0.0155(16) 0.0202(18) 0.0042(14) -0.0013(13) 0.0023(14)
C21 0.0220(16) 0.0197(16) 0.0146(16) -0.0019(13) 0.0059(13) -0.0074(14)
C22 0.0163(15) 0.0149(15) 0.0184(17) 0.0045(13) 0.0036(12) -0.0036(13)
C23 0.0136(14) 0.0282(18) 0.0161(16) 0.0028(14) 0.0018(12) -0.0066(14)
C24 0.0281(18) 0.0118(15) 0.0155(17) 0.0010(13) 0.0062(13) -0.0017(14)
C25 0.0295(19) 0.0211(18) 0.037(2) 0.0116(16) 0.0200(17) 0.0030(16)
C26 0.0288(19) 0.0251(18) 0.0175(18) 0.0062(15) 0.0067(14) -0.0092(16)
C28 0.0320(19) 0.0189(17) 0.0197(18) 0.0075(14) 0.0022(15) -0.0017(15)
C29 0.0230(17) 0.0121(16) 0.0253(19) 0.0037(14) 0.0107(14) 0.0013(13)
C30 0.044(2) 0.0185(17) 0.0205(19) 0.0005(15) 0.0196(16) -0.0047(17)
C41 0.0237(17) 0.0234(17) 0.0098(15) 0.0009(13) 0.0065(13) -0.0030(15)

_geom_special_details            
;
 All esds (except the esd in the dihedral angle between two l.s. planes)
 are estimated using the full covariance matrix.  The cell esds are taken
 into account individually in the estimation of esds in distances, angles
 and torsion angles; correlations between esds in cell parameters are only
 used when they are defined by crystal symmetry.  An approximate (isotropic)
 treatment of cell esds is used for estimating esds involving l.s. planes.
;

loop_
_geom_bond_atom_site_label_1
_geom_bond_atom_site_label_2
_geom_bond_distance
_geom_bond_site_symmetry_2
_geom_bond_publ_flag
Br3 C10 1.879(3) . ?
Br5 C26 1.882(3) . ?
Fe1 C23 2.035(3) . ?
Fe1 C7 2.040(3) . ?
Fe1 C41 2.041(3) . ?
Fe1 C15 2.041(3) . ?
Fe1 C18 2.041(3) . ?
Fe1 C4 2.042(3) . ?
Fe1 C11 2.047(3) . ?
Fe1 C8 2.048(3) . ?
Fe1 C12 2.065(3) . ?
Fe1 C14 2.073(3) . ?
Fe2 C26 2.034(3) . ?
Fe2 C3 2.039(3) . ?
Fe2 C28 2.043(3) . ?
Fe2 C16 2.044(3) . ?
Fe2 C30 2.044(3) . ?
Fe2 C17 2.047(3) . ?
Fe2 C25 2.051(3) . ?
Fe2 C24 2.051(3) . ?
Fe2 C13 2.052(3) . ?
Fe2 C2 2.072(3) . ?
Fe4 C10 2.019(3) . ?
Fe4 C9 2.038(3) . ?
Fe4 C6 2.041(3) . ?
Fe4 C1 2.043(3) . ?
Fe4 C29 2.044(3) . ?
Fe4 C20 2.046(3) . ?
Fe4 C5 2.053(3) . ?
Fe4 C19 2.054(3) . ?
Fe4 C21 2.057(3) . ?
Fe4 C22 2.075(3) . ?
C1 C6 1.417(5) . ?
C1 C21 1.422(5) . ?
C2 C13 1.425(4) . ?
C2 C24 1.434(4) . ?
C2 C14 1.456(4) . ?
C3 C16 1.413(5) . ?
C3 C13 1.415(4) . ?
C4 C18 1.421(4) . ?
C4 C12 1.429(4) . ?
C5 C19 1.412(5) . ?
C5 C9 1.414(5) . ?
C6 C20 1.428(4) . ?
C7 C23 1.418(4) . ?
C7 C14 1.427(4) . ?
C8 C41 1.422(4) . ?
C8 C12 1.435(4) . ?
C9 C10 1.415(4) . ?
C10 C29 1.415(4) . ?
C11 C15 1.426(4) . ?
C11 C14 1.435(4) . ?
C12 C22 1.457(4) . ?
C15 C23 1.425(5) . ?
C16 C24 1.421(5) . ?
C17 C26 1.412(5) . ?
C17 C28 1.414(5) . ?
C18 C41 1.416(4) . ?
C19 C29 1.427(5) . ?
C20 C22 1.427(4) . ?
C21 C22 1.434(4) . ?
C25 C30 1.416(5) . ?
C25 C26 1.430(5) . ?
C28 C30 1.410(5) . ?

loop_
_geom_angle_atom_site_label_1
_geom_angle_atom_site_label_2
_geom_angle_atom_site_label_3
_geom_angle
_geom_angle_site_symmetry_1
_geom_angle_site_symmetry_3
_geom_angle_publ_flag
C23 Fe1 C7 40.72(12) . . ?
C23 Fe1 C41 117.75(13) . . ?
C7 Fe1 C41 152.82(13) . . ?
C23 Fe1 C15 40.92(13) . . ?
C7 Fe1 C15 68.59(13) . . ?
C41 Fe1 C15 106.07(13) . . ?
C23 Fe1 C18 104.89(13) . . ?
C7 Fe1 C18 118.60(13) . . ?
C41 Fe1 C18 40.61(12) . . ?
C15 Fe1 C18 123.35(13) . . ?
C23 Fe1 C4 123.84(13) . . ?
C7 Fe1 C4 107.33(13) . . ?
C41 Fe1 C4 68.51(13) . . ?
C15 Fe1 C4 160.78(13) . . ?
C18 Fe1 C4 40.73(12) . . ?
C23 Fe1 C11 68.68(13) . . ?
C7 Fe1 C11 68.39(13) . . ?
C41 Fe1 C11 125.91(13) . . ?
C15 Fe1 C11 40.83(13) . . ?
C18 Fe1 C11 161.75(13) . . ?
C4 Fe1 C11 156.89(13) . . ?
C23 Fe1 C8 153.71(13) . . ?
C7 Fe1 C8 164.94(13) . . ?
C41 Fe1 C8 40.69(12) . . ?
C15 Fe1 C8 120.19(13) . . ?
C18 Fe1 C8 68.39(13) . . ?
C4 Fe1 C8 68.52(12) . . ?
C11 Fe1 C8 109.38(13) . . ?
C23 Fe1 C12 162.36(13) . . ?
C7 Fe1 C12 126.75(12) . . ?
C41 Fe1 C12 68.62(13) . . ?
C15 Fe1 C12 156.32(13) . . ?
C18 Fe1 C12 68.53(12) . . ?
C4 Fe1 C12 40.72(12) . . ?
C11 Fe1 C12 122.48(13) . . ?
C8 Fe1 C12 40.83(12) . . ?
C23 Fe1 C14 68.63(12) . . ?
C7 Fe1 C14 40.59(12) . . ?
C41 Fe1 C14 164.40(13) . . ?
C15 Fe1 C14 68.72(13) . . ?
C18 Fe1 C14 154.56(12) . . ?
C4 Fe1 C14 121.22(12) . . ?
C11 Fe1 C14 40.76(12) . . ?
C8 Fe1 C14 128.10(13) . . ?
C12 Fe1 C14 109.88(12) . . ?
C26 Fe2 C3 160.32(14) . . ?
C26 Fe2 C28 67.90(14) . . ?
C3 Fe2 C28 106.36(14) . . ?
C26 Fe2 C16 158.67(15) . . ?
C3 Fe2 C16 40.51(13) . . ?
C28 Fe2 C16 121.58(14) . . ?
C26 Fe2 C30 68.05(14) . . ?
C3 Fe2 C30 120.61(14) . . ?
C28 Fe2 C30 40.36(14) . . ?
C16 Fe2 C30 105.87(14) . . ?
C26 Fe2 C17 40.50(14) . . ?
C3 Fe2 C17 123.03(14) . . ?
C28 Fe2 C17 40.45(13) . . ?
C16 Fe2 C17 158.21(14) . . ?
C30 Fe2 C17 68.15(13) . . ?
C26 Fe2 C25 40.99(14) . . ?
C3 Fe2 C25 156.34(15) . . ?
C28 Fe2 C25 68.23(14) . . ?
C16 Fe2 C25 121.20(14) . . ?
C30 Fe2 C25 40.45(15) . . ?
C17 Fe2 C25 68.72(14) . . ?
C26 Fe2 C24 124.21(14) . . ?
C3 Fe2 C24 68.09(13) . . ?
C28 Fe2 C24 158.21(13) . . ?
C16 Fe2 C24 40.60(13) . . ?
C30 Fe2 C24 122.84(13) . . ?
C17 Fe2 C24 160.12(13) . . ?
C25 Fe2 C24 107.91(14) . . ?
C26 Fe2 C13 125.38(13) . . ?
C3 Fe2 C13 40.47(12) . . ?
C28 Fe2 C13 122.30(14) . . ?
C16 Fe2 C13 68.16(13) . . ?
C30 Fe2 C13 156.91(15) . . ?
C17 Fe2 C13 108.65(13) . . ?
C25 Fe2 C13 161.75(15) . . ?
C24 Fe2 C13 68.04(13) . . ?
C26 Fe2 C2 109.93(13) . . ?
C3 Fe2 C2 68.22(13) . . ?
C28 Fe2 C2 158.83(13) . . ?
C16 Fe2 C2 68.46(13) . . ?
C30 Fe2 C2 160.19(14) . . ?
C17 Fe2 C2 124.05(13) . . ?
C25 Fe2 C2 124.96(14) . . ?
C24 Fe2 C2 40.70(12) . . ?
C13 Fe2 C2 40.43(12) . . ?
C10 Fe4 C9 40.82(13) . . ?
C10 Fe4 C6 155.18(14) . . ?
C9 Fe4 C6 119.55(14) . . ?
C10 Fe4 C1 162.82(14) . . ?
C9 Fe4 C1 155.38(14) . . ?
C6 Fe4 C1 40.60(14) . . ?
C10 Fe4 C29 40.74(13) . . ?
C9 Fe4 C29 68.74(13) . . ?
C6 Fe4 C29 162.17(14) . . ?
C1 Fe4 C29 125.96(14) . . ?
C10 Fe4 C20 120.13(13) . . ?
C9 Fe4 C20 105.95(13) . . ?
C6 Fe4 C20 40.90(13) . . ?
C1 Fe4 C20 68.49(14) . . ?
C29 Fe4 C20 156.10(13) . . ?
C10 Fe4 C5 68.13(13) . . ?
C9 Fe4 C5 40.44(13) . . ?
C6 Fe4 C5 106.86(14) . . ?
C1 Fe4 C5 121.30(14) . . ?
C29 Fe4 C5 68.38(13) . . ?
C20 Fe4 C5 123.55(14) . . ?
C10 Fe4 C19 68.12(13) . . ?
C9 Fe4 C19 68.06(14) . . ?
C6 Fe4 C19 124.71(14) . . ?
C1 Fe4 C19 108.86(14) . . ?
C29 Fe4 C19 40.76(13) . . ?
C20 Fe4 C19 160.75(13) . . ?
C5 Fe4 C19 40.23(13) . . ?
C10 Fe4 C21 125.64(13) . . ?
C9 Fe4 C21 161.69(13) . . ?
C6 Fe4 C21 68.38(14) . . ?
C1 Fe4 C21 40.58(13) . . ?
C29 Fe4 C21 108.92(13) . . ?
C20 Fe4 C21 68.42(13) . . ?
C5 Fe4 C21 157.12(14) . . ?
C19 Fe4 C21 122.84(13) . . ?
C10 Fe4 C22 107.79(13) . . ?
C9 Fe4 C22 124.01(13) . . ?
C6 Fe4 C22 68.34(13) . . ?
C1 Fe4 C22 68.23(13) . . ?
C29 Fe4 C22 121.91(13) . . ?
C20 Fe4 C22 40.51(12) . . ?
C5 Fe4 C22 160.43(14) . . ?
C19 Fe4 C22 157.89(14) . . ?
C21 Fe4 C22 40.61(12) . . ?
C6 C1 C21 108.4(3) . . ?
C6 C1 Fe4 69.63(19) . . ?
C21 C1 Fe4 70.26(19) . . ?
C13 C2 C24 106.8(3) . . ?
C13 C2 C14 127.3(3) . . ?
C24 C2 C14 125.9(3) . . ?
C13 C2 Fe2 69.02(17) . . ?
C24 C2 Fe2 68.87(17) . . ?
C14 C2 Fe2 127.0(2) . . ?
C16 C3 C13 108.5(3) . . ?
C16 C3 Fe2 69.92(19) . . ?
C13 C3 Fe2 70.26(18) . . ?
C18 C4 C12 108.4(3) . . ?
C18 C4 Fe1 69.62(17) . . ?
C12 C4 Fe1 70.53(17) . . ?
C19 C5 C9 108.3(3) . . ?
C19 C5 Fe4 69.94(18) . . ?
C9 C5 Fe4 69.22(18) . . ?
C1 C6 C20 108.0(3) . . ?
C1 C6 Fe4 69.77(18) . . ?
C20 C6 Fe4 69.75(18) . . ?
C23 C7 C14 109.0(3) . . ?
C23 C7 Fe1 69.46(17) . . ?
C14 C7 Fe1 70.94(17) . . ?
C41 C8 C12 108.2(3) . . ?
C41 C8 Fe1 69.37(18) . . ?
C12 C8 Fe1 70.21(17) . . ?
C5 C9 C10 107.5(3) . . ?
C5 C9 Fe4 70.34(19) . . ?
C10 C9 Fe4 68.88(18) . . ?
C29 C10 C9 109.1(3) . . ?
C29 C10 Br3 125.3(2) . . ?
C9 C10 Br3 125.4(2) . . ?
C29 C10 Fe4 70.59(18) . . ?
C9 C10 Fe4 70.30(18) . . ?
Br3 C10 Fe4 129.19(16) . . ?
C15 C11 C14 108.5(3) . . ?
C15 C11 Fe1 69.37(18) . . ?
C14 C11 Fe1 70.60(17) . . ?
C4 C12 C8 107.0(3) . . ?
C4 C12 C22 126.4(3) . . ?
C8 C12 C22 126.6(3) . . ?
C4 C12 Fe1 68.75(17) . . ?
C8 C12 Fe1 68.96(17) . . ?
C22 C12 Fe1 127.1(2) . . ?
C3 C13 C2 108.5(3) . . ?
C3 C13 Fe2 69.27(18) . . ?
C2 C13 Fe2 70.54(18) . . ?
C7 C14 C11 106.8(3) . . ?
C7 C14 C2 126.9(3) . . ?
C11 C14 C2 126.3(3) . . ?
C7 C14 Fe1 68.47(17) . . ?
C11 C14 Fe1 68.64(17) . . ?
C2 C14 Fe1 126.9(2) . . ?
C23 C15 C11 107.7(3) . . ?
C23 C15 Fe1 69.33(18) . . ?
C11 C15 Fe1 69.79(18) . . ?
C3 C16 C24 107.8(3) . . ?
C3 C16 Fe2 69.57(18) . . ?
C24 C16 Fe2 69.99(18) . . ?
C26 C17 C28 107.3(3) . . ?
C26 C17 Fe2 69.26(19) . . ?
C28 C17 Fe2 69.64(19) . . ?
C41 C18 C4 108.2(3) . . ?
C41 C18 Fe1 69.69(18) . . ?
C4 C18 Fe1 69.65(17) . . ?
C5 C19 C29 108.4(3) . . ?
C5 C19 Fe4 69.84(18) . . ?
C29 C19 Fe4 69.26(18) . . ?
C22 C20 C6 108.1(3) . . ?
C22 C20 Fe4 70.82(18) . . ?
C6 C20 Fe4 69.35(18) . . ?
C1 C21 C22 107.9(3) . . ?
C1 C21 Fe4 69.16(19) . . ?
C22 C21 Fe4 70.35(18) . . ?
C20 C22 C21 107.5(3) . . ?
C20 C22 C12 127.6(3) . . ?
C21 C22 C12 124.9(3) . . ?
C20 C22 Fe4 68.67(18) . . ?
C21 C22 Fe4 69.04(17) . . ?
C12 C22 Fe4 126.3(2) . . ?
C7 C23 C15 108.0(3) . . ?
C7 C23 Fe1 69.81(17) . . ?
C15 C23 Fe1 69.75(18) . . ?
C16 C24 C2 108.4(3) . . ?
C16 C24 Fe2 69.41(18) . . ?
C2 C24 Fe2 70.43(17) . . ?
C30 C25 C26 106.6(3) . . ?
C30 C25 Fe2 69.5(2) . . ?
C26 C25 Fe2 68.85(19) . . ?
C17 C26 C25 108.9(3) . . ?
C17 C26 Br5 125.3(3) . . ?
C25 C26 Br5 125.5(3) . . ?
C17 C26 Fe2 70.24(19) . . ?
C25 C26 Fe2 70.2(2) . . ?
Br5 C26 Fe2 129.94(17) . . ?
C30 C28 C17 108.5(3) . . ?
C30 C28 Fe2 69.86(19) . . ?
C17 C28 Fe2 69.91(19) . . ?
C10 C29 C19 106.8(3) . . ?
C10 C29 Fe4 68.67(18) . . ?
C19 C29 Fe4 69.98(19) . . ?
C28 C30 C25 108.7(3) . . ?
C28 C30 Fe2 69.77(19) . . ?
C25 C30 Fe2 70.0(2) . . ?
C18 C41 C8 108.1(3) . . ?
C18 C41 Fe1 69.70(18) . . ?
C8 C41 Fe1 69.94(18) . . ?

_refine_diff_density_max         0.783
_refine_diff_density_min         -0.993
_refine_diff_density_rms         0.121

_shelx_res_file                  
;

    Fc3Br2.res created by SHELXL-2014/7


TITL Fc3Br2 in P2(1)/c
CELL 0.71073  15.7205   7.4429  20.7347  90.000 100.647  90.000
ZERR    1.00   0.0003   0.0002   0.0005   0.000   0.002   0.000
LATT  1
SYMM -X, 0.5+Y, 0.5-Z
SFAC C H FE BR
UNIT 120 96 12 8
LIST 4
ACTA
L.S. 4
BOND
FMAP 2
PLAN 20

WGHT    0.031400
FVAR       0.18442
MOLE   1
MOLE   2
BR3   4    0.364700    1.076795    0.197019    11.00000    0.03564    0.03488 =
         0.01636    0.00394   -0.00043   -0.01297
BR5   4    0.028232    0.127774    0.416395    11.00000    0.05163    0.05632 =
         0.03174    0.01576   -0.01254   -0.03412
FE1   3    0.164066    0.607819    0.273723    11.00000    0.01375    0.01214 =
         0.01190   -0.00035    0.00364   -0.00176
FE2   3    0.198316    0.378957    0.511627    11.00000    0.02120    0.01414 =
         0.01304    0.00159    0.00599   -0.00197
FE4   3    0.430962    0.991897    0.365934    11.00000    0.01501    0.01409 =
         0.01407    0.00094    0.00293   -0.00341
C1    1    0.395686    0.913800    0.451711    11.00000    0.02963    0.02587 =
         0.01348    0.00262    0.00467   -0.00976
AFIX  43
H1    2    0.405798    0.977576    0.490955    11.00000   -1.20000
AFIX   0
C2    1    0.205648    0.513004    0.425247    11.00000    0.01790    0.01347 =
         0.01338    0.00136    0.00615   -0.00421
C3    1    0.315322    0.501043    0.515877    11.00000    0.01953    0.02400 =
         0.01867    0.00524   -0.00123   -0.00369
AFIX  43
H3    2    0.366366    0.469758    0.543981    11.00000   -1.20000
AFIX   0
C4    1    0.188251    0.876899    0.270710    11.00000    0.01778    0.01164 =
         0.01781    0.00239    0.00488   -0.00294
AFIX  43
H4    2    0.166870    0.964544    0.295430    11.00000   -1.20000
AFIX   0
C5    1    0.548919    1.109254    0.365081    11.00000    0.01556    0.02848 =
         0.02528    0.00706    0.00244   -0.00835
AFIX  43
H5    2    0.601327    1.079272    0.391683    11.00000   -1.20000
AFIX   0
C6    1    0.452150    0.785472    0.431742    11.00000    0.02314    0.02445 =
         0.01988    0.01061   -0.00691   -0.00487
AFIX  43
H6    2    0.505537    0.750105    0.455595    11.00000   -1.20000
AFIX   0
C7    1    0.074849    0.572333    0.332635    11.00000    0.01786    0.01713 =
         0.01554    0.00244    0.00696   -0.00224
AFIX  43
H7    2    0.048628    0.663410    0.352652    11.00000   -1.20000
AFIX   0
C8    1    0.274442    0.658288    0.237529    11.00000    0.01636    0.01777 =
         0.01935   -0.00032    0.00893   -0.00056
AFIX  43
H8    2    0.319546    0.577978    0.236692    11.00000   -1.20000
AFIX   0
C9    1    0.514902    1.032665    0.303294    11.00000    0.02169    0.02018 =
         0.02306    0.00169    0.01149   -0.00149
AFIX  43
H9    2    0.540835    0.943840    0.281992    11.00000   -1.20000
AFIX   0
C10   1    0.434198    1.115842    0.279791    11.00000    0.02105    0.01832 =
         0.01162    0.00252    0.00304   -0.00414
C11   1    0.170337    0.354626    0.312825    11.00000    0.02179    0.01124 =
         0.02092   -0.00073    0.00685   -0.00404
AFIX  43
H11   2    0.217783    0.277920    0.317542    11.00000   -1.20000
AFIX   0
C12   1    0.268052    0.782138    0.289465    11.00000    0.01822    0.01100 =
         0.01651    0.00140    0.00614   -0.00287
C13   1    0.286287    0.430871    0.452199    11.00000    0.01983    0.02083 =
         0.01593    0.00080    0.00760   -0.00051
AFIX  43
H13   2    0.314996    0.345498    0.431422    11.00000   -1.20000
AFIX   0
C14   1    0.152785    0.481410    0.360821    11.00000    0.01679    0.01204 =
         0.01506    0.00281    0.00499   -0.00295
C15   1    0.102794    0.366015    0.256676    11.00000    0.02133    0.01742 =
         0.02072   -0.00535    0.00426   -0.01078
AFIX  43
H15   2    0.098072    0.297378    0.218700    11.00000   -1.20000
AFIX   0
C16   1    0.253630    0.626736    0.529555    11.00000    0.03470    0.01321 =
         0.01773    0.00030    0.00584   -0.00642
AFIX  43
H16   2    0.256971    0.692621    0.568052    11.00000   -1.20000
AFIX   0
C17   1    0.184468    0.106572    0.518405    11.00000    0.03258    0.01613 =
         0.01783    0.00312    0.00964   -0.00110
AFIX  43
H17   2    0.211318    0.019689    0.496891    11.00000   -1.20000
AFIX   0
C18   1    0.147111    0.814530    0.207902    11.00000    0.01759    0.01766 =
         0.01496    0.00453    0.00326   -0.00058
AFIX  43
H18   2    0.094590    0.855289    0.184231    11.00000   -1.20000
AFIX   0
C19   1    0.489626    1.239115    0.379452    11.00000    0.02635    0.01873 =
         0.02294   -0.00318    0.00532   -0.01308
AFIX  43
H19   2    0.496353    1.309402    0.417138    11.00000   -1.20000
AFIX   0
C20   1    0.412669    0.719991    0.368551    11.00000    0.02278    0.01549 =
         0.02019    0.00419   -0.00128    0.00232
AFIX  43
H20   2    0.436244    0.635687    0.343793    11.00000   -1.20000
AFIX   0
C21   1    0.320932    0.928555    0.401578    11.00000    0.02197    0.01970 =
         0.01455   -0.00188    0.00585   -0.00743
AFIX  43
H21   2    0.273959    1.004111    0.402149    11.00000   -1.20000
AFIX   0
C22   1    0.330766    0.806357    0.349985    11.00000    0.01634    0.01485 =
         0.01840    0.00447    0.00359   -0.00364
C23   1    0.043832    0.501390    0.269172    11.00000    0.01358    0.02822 =
         0.01609    0.00283    0.00176   -0.00656
AFIX  43
H23   2   -0.006182    0.536958    0.240721    11.00000   -1.20000
AFIX   0
C24   1    0.185614    0.634472    0.474007    11.00000    0.02814    0.01177 =
         0.01555    0.00100    0.00623   -0.00169
AFIX  43
H24   2    0.136450    0.706134    0.469954    11.00000   -1.20000
AFIX   0
C25   1    0.085560    0.314317    0.542618    11.00000    0.02954    0.02106 =
         0.03683    0.01158    0.01999    0.00304
AFIX  43
H25   2    0.036637    0.386357    0.539524    11.00000   -1.20000
AFIX   0
C26   1    0.103827    0.188995    0.494677    11.00000    0.02883    0.02514 =
         0.01747    0.00621    0.00669   -0.00918
C28   1    0.216811    0.180623    0.580926    11.00000    0.03199    0.01892 =
         0.01968    0.00754    0.00216   -0.00171
AFIX  43
H28   2    0.269059    0.150825    0.607783    11.00000   -1.20000
AFIX   0
C29   1    0.417620    1.244100    0.326282    11.00000    0.02303    0.01214 =
         0.02533    0.00367    0.01068    0.00126
AFIX  43
H29   2    0.369130    1.317538    0.322858    11.00000   -1.20000
AFIX   0
C30   1    0.156504    0.307263    0.595697    11.00000    0.04412    0.01848 =
         0.02050    0.00046    0.01964   -0.00469
AFIX  43
H30   2    0.162363    0.374942    0.633967    11.00000   -1.20000
AFIX   0
C41   1    0.199942    0.679520    0.187578    11.00000    0.02371    0.02340 =
         0.00975    0.00090    0.00652   -0.00303
AFIX  43
H41   2    0.187969    0.615817    0.148361    11.00000   -1.20000
AFIX   0
HKLF 4

REM  Fc3Br2 in P2(1)/c
REM R1 =  0.0410 for    4808 Fo > 4sig(Fo)  and  0.0649 for all    6431 data
REM    316 parameters refined using      0 restraints

END

WGHT      0.0314      0.0000

REM Highest difference peak  0.783,  deepest hole -0.993,  1-sigma level  0.121
Q1    1   0.3999  0.9984  0.3291  11.00000  0.05    0.78
Q2    1   0.3190  1.1285  0.2084  11.00000  0.05    0.74
Q3    1   0.0649  0.1167  0.4507  11.00000  0.05    0.71
Q4    1   0.0159  0.2287  0.4278  11.00000  0.05    0.70
Q5    1   0.3939  1.0751  0.2433  11.00000  0.05    0.65
Q6    1   0.1942  0.6213  0.3123  11.00000  0.05    0.65
Q7    1   0.2337  0.3856  0.5506  11.00000  0.05    0.60
Q8    1   0.4631  0.9798  0.4097  11.00000  0.05    0.58
Q9    1   0.1645  0.3665  0.4715  11.00000  0.05    0.58
Q10   1   0.1786  0.4246  0.3431  11.00000  0.05    0.54
Q11   1   0.1717  0.4608  0.3908  11.00000  0.05    0.53
Q12   1   0.4374  1.1920  0.3033  11.00000  0.05    0.53
Q13   1   0.3272  0.8778  0.3668  11.00000  0.05    0.50
Q14   1   0.1105  0.7698  0.4785  11.00000  0.05    0.48
Q15   1   0.1370  0.1357  0.5104  11.00000  0.05    0.47
Q16   1   0.1301  0.6305  0.2344  11.00000  0.05    0.47
Q17   1   0.3278  1.0811  0.1576  11.00000  0.05    0.47
Q18   1  -0.0691  0.5928  0.1720  11.00000  0.05    0.46
Q19   1   0.4376  1.1967  0.3583  11.00000  0.05    0.46
Q20   1   0.1719  0.8020  0.2616  11.00000  0.05    0.45
;
_shelx_res_checksum              70519
####################################################################### 
# 
# This file contains crystal structure data downloaded from the 
# Cambridge Structural Database (CSD) hosted by the Cambridge 
# Crystallographic Data Centre (CCDC).
# 
# Full information about CCDC data access policies and citation 
# guidelines are available at http://www.ccdc.cam.ac.uk/access/V1 
# 
# Audit and citation data items may have been added by the CCDC. 
# Please retain this information to preserve the provenance of 
# this file and to allow appropriate attribution of the data. 
# 
#######################################################################

data_try1_one_component
_database_code_depnum_ccdc_archive 'CCDC 1990275'
loop_
_audit_author_name
_audit_author_address
'Peter Coburger'
;Regensburg University
Germany
;
_audit_update_record             
;
2020-03-13 deposited with the CCDC.	2020-08-03 downloaded from the CCDC.
;

_audit_creation_method           SHELXL-2014/7
_shelx_SHELXL_version_number     2014/7
_chemical_name_systematic        ?
_chemical_name_common            ?
_chemical_melting_point          ?
_chemical_formula_moiety         ?
_chemical_formula_sum            'C69.10 H60.25 Br4 Cl2.25 Fe5'
_chemical_formula_weight         1569.27

loop_
_atom_type_symbol
_atom_type_description
_atom_type_scat_dispersion_real
_atom_type_scat_dispersion_imag
_atom_type_scat_source
C C 0.0033 0.0016 'International Tables Vol C Tables 4.2.6.8 and 6.1.1.4'
H H 0.0000 0.0000 'International Tables Vol C Tables 4.2.6.8 and 6.1.1.4'
Cl Cl 0.1484 0.1585 'International Tables Vol C Tables 4.2.6.8 and 6.1.1.4'
Fe Fe 0.3463 0.8444 'International Tables Vol C Tables 4.2.6.8 and 6.1.1.4'
Br Br -0.2901 2.4595 'International Tables Vol C Tables 4.2.6.8 and 6.1.1.4'

_space_group_crystal_system      triclinic
_space_group_IT_number           2
_space_group_name_H-M_alt        'P -1'
_space_group_name_Hall           '-P 1'

_shelx_space_group_comment       
; 
The symmetry employed for this shelxl refinement is uniquely defined 
by the following loop, which should always be used as a source of 
symmetry information in preference to the above space-group names. 
They are only intended as comments. 
;

loop_
_space_group_symop_operation_xyz
'x, y, z'
'-x, -y, -z'

_cell_length_a                   11.5217(3)
_cell_length_b                   11.6762(3)
_cell_length_c                   23.9327(7)
_cell_angle_alpha                76.369(2)
_cell_angle_beta                 88.688(2)
_cell_angle_gamma                69.101(3)
_cell_volume                     2916.48(15)
_cell_formula_units_Z            2
_cell_measurement_temperature    130
_cell_measurement_reflns_used    11654
_cell_measurement_theta_min      2.2940
_cell_measurement_theta_max      27.7590

_exptl_crystal_description       prism
_exptl_crystal_colour            orange
_exptl_crystal_density_meas      ?
_exptl_crystal_density_method    ?
_exptl_crystal_density_diffrn    1.787
_exptl_crystal_F_000             1566
_exptl_transmission_factor_min   ?
_exptl_transmission_factor_max   ?
_exptl_crystal_size_max          0.1000
_exptl_crystal_size_mid          0.1000
_exptl_crystal_size_min          0.1000
_exptl_absorpt_coefficient_mu    4.101
_shelx_estimated_absorpt_T_min   ?
_shelx_estimated_absorpt_T_max   ?
_exptl_absorpt_correction_type   multi-scan
_exptl_absorpt_correction_T_min  0.90770
_exptl_absorpt_correction_T_max  1.00000
_exptl_absorpt_process_details   
;
CrysAlisPro, Agilent Technologies,
Version 1.171.37.35 (release 13-08-2014 CrysAlis171 .NET)
(compiled Aug 13 2014,18:06:01)
Empirical absorption correction using spherical harmonics,
 implemented in SCALE3 ABSPACK scaling algorithm.
Empirical absorption correction using spherical harmonics,
 implemented in SCALE3 ABSPACK scaling algorithm.
;
_exptl_absorpt_special_details   ?
_diffrn_ambient_temperature      130
_diffrn_radiation_wavelength     0.71073
_diffrn_radiation_type           MoK\a
_diffrn_source                   'Enhance (Mo) X-ray Source'
_diffrn_measurement_device_type  'Xcalibur, Sapphire3, Gemini'
_diffrn_measurement_method       '\w scans'
_diffrn_detector_area_resol_mean 16.3560
_diffrn_reflns_number            48496
_diffrn_reflns_av_unetI/netI     0.0975
_diffrn_reflns_av_R_equivalents  0.0619
_diffrn_reflns_limit_h_min       -14
_diffrn_reflns_limit_h_max       14
_diffrn_reflns_limit_k_min       -14
_diffrn_reflns_limit_k_max       14
_diffrn_reflns_limit_l_min       -29
_diffrn_reflns_limit_l_max       29
_diffrn_reflns_theta_min         2.159
_diffrn_reflns_theta_max         26.373
_diffrn_reflns_theta_full        25.242
_diffrn_measured_fraction_theta_max 0.998
_diffrn_measured_fraction_theta_full 0.998
_diffrn_reflns_Laue_measured_fraction_max 0.998
_diffrn_reflns_Laue_measured_fraction_full 0.998
_diffrn_reflns_point_group_measured_fraction_max 0.998
_diffrn_reflns_point_group_measured_fraction_full 0.998
_reflns_number_total             11917
_reflns_number_gt                7051
_reflns_threshold_expression     'I > 2\s(I)'
_reflns_Friedel_coverage         0.000
_reflns_Friedel_fraction_max     .
_reflns_Friedel_fraction_full    .

_reflns_special_details          
; 
 Reflections were merged by SHELXL according to the crystal 
 class for the calculation of statistics and refinement. 
  
 _reflns_Friedel_fraction is defined as the number of unique 
 Friedel pairs measured divided by the number that would be 
 possible theoretically, ignoring centric projections and 
 systematic absences. 
;

_computing_data_collection       
;
CrysAlisPro, Agilent Technologies,
Version 1.171.37.35 (release 13-08-2014 CrysAlis171 .NET)
(compiled Aug 13 2014,18:06:01)
;
_computing_cell_refinement       
;
CrysAlisPro, Agilent Technologies,
Version 1.171.37.35 (release 13-08-2014 CrysAlis171 .NET)
(compiled Aug 13 2014,18:06:01)
;
_computing_data_reduction        
;
CrysAlisPro, Agilent Technologies,
Version 1.171.37.35 (release 13-08-2014 CrysAlis171 .NET)
(compiled Aug 13 2014,18:06:01)
;
_computing_structure_solution    SHELXS
_computing_structure_refinement  'SHELXL-2014/7 (Sheldrick, 2014)'
_computing_molecular_graphics    ?
_computing_publication_material  ?
_refine_special_details          ?
_refine_ls_structure_factor_coef Fsqd
_refine_ls_matrix_type           full
_refine_ls_weighting_scheme      calc
_refine_ls_weighting_details     
'w=1/[\s^2^(Fo^2^)+(0.0367P)^2^] where P=(Fo^2^+2Fc^2^)/3'
_atom_sites_solution_primary     ?
_atom_sites_solution_secondary   ?
_atom_sites_solution_hydrogens   geom
_refine_ls_hydrogen_treatment    constr
_refine_ls_extinction_method     none
_refine_ls_extinction_coef       .
_refine_ls_number_reflns         11917
_refine_ls_number_parameters     754
_refine_ls_number_restraints     13
_refine_ls_R_factor_all          0.0791
_refine_ls_R_factor_gt           0.0404
_refine_ls_wR_factor_ref         0.0824
_refine_ls_wR_factor_gt          0.0776
_refine_ls_goodness_of_fit_ref   0.861
_refine_ls_restrained_S_all      0.862
_refine_ls_shift/su_max          0.010
_refine_ls_shift/su_mean         0.000

loop_
_atom_site_label
_atom_site_type_symbol
_atom_site_fract_x
_atom_site_fract_y
_atom_site_fract_z
_atom_site_U_iso_or_equiv
_atom_site_adp_type
_atom_site_occupancy
_atom_site_site_symmetry_order
_atom_site_calc_flag
_atom_site_refinement_flags_posn
_atom_site_refinement_flags_adp
_atom_site_refinement_flags_occupancy
_atom_site_disorder_assembly
_atom_site_disorder_group
Br1 Br 0.13890(5) 0.84037(5) 0.35146(2) 0.03681(13) Uani 1 1 d . . . . .
Br2 Br 0.22583(6) 0.84786(6) 0.96111(2) 0.06154(19) Uani 1 1 d . . . . .
Br3 Br 0.64996(5) 0.87605(5) 1.06487(2) 0.04394(15) Uani 1 1 d . . . . .
Br4 Br 0.27015(5) 1.05462(6) 0.63046(2) 0.05551(17) Uani 1 1 d . . . . .
Fe1 Fe 0.58079(5) 0.24028(5) 0.78639(2) 0.01828(14) Uani 1 1 d . . . . .
Fe2 Fe 0.15207(6) 0.65515(6) 0.49070(3) 0.02405(15) Uani 1 1 d . . . . .
Fe3 Fe 0.21683(6) 0.83502(6) 0.81721(2) 0.02008(15) Uani 1 1 d . . . . .
Fe4 Fe 0.74387(6) 0.66955(6) 0.97466(2) 0.02146(15) Uani 1 1 d . . . . .
Fe5 Fe 0.54515(5) 0.82374(5) 0.60887(2) 0.01938(15) Uani 1 1 d . . . . .
Cl1 Cl 0.01911(16) 1.34750(17) 0.70867(6) 0.0703(5) Uani 1 1 d . . . . .
Cl2 Cl 0.06246(14) 1.34467(16) 0.82665(6) 0.0664(5) Uani 1 1 d . . . . .
C1 C 0.4165(4) 0.3388(4) 0.72976(17) 0.0192(9) Uani 1 1 d . . . . .
C2 C 0.4031(4) 0.2395(4) 0.77494(17) 0.0210(10) Uani 1 1 d . . . . .
H2 H 0.3395 0.2502 0.8032 0.025 Uiso 1 1 calc R U . . .
C3 C 0.4955(4) 0.1248(4) 0.77156(19) 0.0252(11) Uani 1 1 d . . . . .
H3 H 0.5055 0.0416 0.7963 0.030 Uiso 1 1 calc R U . . .
C4 C 0.5706(4) 0.1483(4) 0.72579(18) 0.0249(10) Uani 1 1 d . . . . .
H4 H 0.6402 0.0848 0.7129 0.030 Uiso 1 1 calc R U . . .
C5 C 0.5223(4) 0.2797(4) 0.70035(17) 0.0205(10) Uani 1 1 d . . . . .
H5 H 0.5562 0.3234 0.6678 0.025 Uiso 1 1 calc R U . . .
C6 C 0.6781(4) 0.3390(4) 0.81797(16) 0.0189(9) Uani 1 1 d . . . . .
C7 C 0.6089(4) 0.2892(4) 0.86119(17) 0.0200(10) Uani 1 1 d . . . . .
H7 H 0.5439 0.3383 0.8824 0.024 Uiso 1 1 calc R U . . .
C8 C 0.6531(4) 0.1564(4) 0.86896(18) 0.0245(10) Uani 1 1 d . . . . .
H8 H 0.6250 0.0975 0.8971 0.029 Uiso 1 1 calc R U . . .
C9 C 0.7453(4) 0.1228(4) 0.82990(18) 0.0237(10) Uani 1 1 d . . . . .
H9 H 0.7932 0.0369 0.8263 0.028 Uiso 1 1 calc R U . . .
C10 C 0.7592(4) 0.2355(4) 0.79803(17) 0.0198(10) Uani 1 1 d . . . . .
H10 H 0.8167 0.2407 0.7676 0.024 Uiso 1 1 calc R U . . .
C11 C 0.3203(4) 0.4685(4) 0.70937(17) 0.0187(9) Uani 1 1 d . . . . .
C12 C 0.2614(4) 0.4998(4) 0.65420(17) 0.0202(10) Uani 1 1 d . . . . .
C13 C 0.1688(4) 0.6195(4) 0.63356(17) 0.0195(10) Uani 1 1 d . . . . .
C14 C 0.1264(4) 0.7022(4) 0.67045(17) 0.0188(9) Uani 1 1 d . . . . .
C15 C 0.1855(4) 0.6700(4) 0.72569(17) 0.0168(9) Uani 1 1 d . . . . .
C16 C 0.2831(4) 0.5527(4) 0.74520(16) 0.0177(9) Uani 1 1 d . . . . .
C17 C 0.2915(4) 0.3992(4) 0.62022(18) 0.0300(11) Uani 1 1 d . . . . .
H17A H 0.2335 0.4288 0.5872 0.045 Uiso 1 1 calc R U . . .
H17B H 0.2854 0.3233 0.6442 0.045 Uiso 1 1 calc R U . . .
H17C H 0.3745 0.3818 0.6078 0.045 Uiso 1 1 calc R U . . .
C18 C 0.0104(4) 0.8184(4) 0.65130(17) 0.0241(10) Uani 1 1 d . . . . .
H18A H 0.0332 0.8882 0.6317 0.036 Uiso 1 1 calc R U . . .
H18B H -0.0338 0.8381 0.6843 0.036 Uiso 1 1 calc R U . . .
H18C H -0.0419 0.8027 0.6257 0.036 Uiso 1 1 calc R U . . .
C19 C 0.3466(4) 0.5149(4) 0.80402(17) 0.0231(10) Uani 1 1 d . . . . .
H19A H 0.4343 0.4959 0.8008 0.035 Uiso 1 1 calc R U . . .
H19B H 0.3328 0.4415 0.8263 0.035 Uiso 1 1 calc R U . . .
H19C H 0.3133 0.5830 0.8227 0.035 Uiso 1 1 calc R U . . .
C20 C 0.1044(4) 0.6654(4) 0.57460(18) 0.0250(10) Uani 1 1 d . . . . .
C21 C 0.0272(4) 0.6175(4) 0.54890(18) 0.0281(11) Uani 1 1 d . . . . .
H21 H 0.0200 0.5347 0.5636 0.034 Uiso 1 1 calc R U . . .
C22 C -0.0346(4) 0.7071(5) 0.49772(19) 0.0366(13) Uani 1 1 d . . . . .
H22 H -0.0943 0.6990 0.4718 0.044 Uiso 1 1 calc R U . . .
C23 C 0.0052(5) 0.8104(5) 0.49102(19) 0.0343(12) Uani 1 1 d . . . . .
H23 H -0.0235 0.8876 0.4598 0.041 Uiso 1 1 calc R U . . .
C24 C 0.0890(4) 0.7858(4) 0.53681(19) 0.0299(11) Uani 1 1 d . . . . .
H24 H 0.1308 0.8424 0.5427 0.036 Uiso 1 1 calc R U . . .
C25 C 0.3372(4) 0.5556(5) 0.4890(2) 0.0373(12) Uani 1 1 d . . . . .
H25 H 0.3974 0.5178 0.5226 0.045 Uiso 1 1 calc R U . . .
C26 C 0.2666(4) 0.4953(5) 0.46822(19) 0.0342(12) Uani 1 1 d . . . . .
H26 H 0.2695 0.4091 0.4848 0.041 Uiso 1 1 calc R U . . .
C27 C 0.1898(4) 0.5815(4) 0.42013(18) 0.0284(11) Uani 1 1 d . . . . .
H27 H 0.1305 0.5657 0.3971 0.034 Uiso 1 1 calc R U . . .
C28 C 0.2134(4) 0.6948(4) 0.41130(18) 0.0257(10) Uani 1 1 d . . . . .
C29 C 0.3052(4) 0.6806(5) 0.4541(2) 0.0346(12) Uani 1 1 d . . . . .
H29 H 0.3401 0.7436 0.4582 0.042 Uiso 1 1 calc R U . . .
C30 C 0.1370(3) 0.7622(4) 0.76308(17) 0.0163(9) Uani 1 1 d . . . . .
C31 C 0.1027(4) 0.8964(4) 0.74418(18) 0.0216(10) Uani 1 1 d . . . . .
H31 H 0.1183 0.9423 0.7066 0.026 Uiso 1 1 calc R U . . .
C32 C 0.0419(4) 0.9515(4) 0.78792(18) 0.0242(10) Uani 1 1 d . . . . .
H32 H 0.0067 1.0424 0.7858 0.029 Uiso 1 1 calc R U . . .
C33 C 0.0388(4) 0.8545(4) 0.83536(18) 0.0238(10) Uani 1 1 d . . . . .
H33 H 0.0013 0.8657 0.8718 0.029 Uiso 1 1 calc R U . . .
C34 C 0.0981(4) 0.7378(4) 0.81997(17) 0.0200(10) Uani 1 1 d . . . . .
H34 H 0.1111 0.6539 0.8448 0.024 Uiso 1 1 calc R U . . .
C35 C 0.4076(4) 0.7724(5) 0.8176(2) 0.0397(13) Uani 1 1 d . . . . .
H35 H 0.4594 0.7155 0.7951 0.048 Uiso 1 1 calc R U . . .
C36 C 0.3542(4) 0.9060(5) 0.7992(2) 0.0372(13) Uani 1 1 d . . . . .
H36 H 0.3640 0.9574 0.7620 0.045 Uiso 1 1 calc R U . . .
C37 C 0.2850(4) 0.9524(4) 0.84405(19) 0.0300(11) Uani 1 1 d . . . . .
H37 H 0.2396 1.0411 0.8441 0.036 Uiso 1 1 calc R U . . .
C38 C 0.2962(4) 0.8457(5) 0.88879(19) 0.0322(12) Uani 1 1 d . . . . .
C39 C 0.3712(4) 0.7357(5) 0.8729(2) 0.0382(13) Uani 1 1 d . . . . .
H39 H 0.3934 0.6489 0.8962 0.046 Uiso 1 1 calc R U . . .
C40 C 0.6859(4) 0.4685(3) 0.80534(17) 0.0156(9) Uani 1 1 d . . . . .
C41 C 0.7246(4) 0.5031(4) 0.85233(17) 0.0190(9) Uani 1 1 d . . . . .
C42 C 0.7420(4) 0.6197(4) 0.84300(16) 0.0164(9) Uani 1 1 d . . . . .
C43 C 0.7286(3) 0.6959(4) 0.78630(16) 0.0146(9) Uani 1 1 d . . . . .
C44 C 0.6863(4) 0.6628(4) 0.74069(16) 0.0160(9) Uani 1 1 d . . . . .
C45 C 0.6670(4) 0.5463(4) 0.75003(16) 0.0149(9) Uani 1 1 d . . . . .
C46 C 0.7574(4) 0.4109(4) 0.91053(17) 0.0305(12) Uani 1 1 d . . . . .
H46A H 0.6825 0.4064 0.9277 0.046 Uiso 1 1 calc R U . . .
H46B H 0.8014 0.4386 0.9349 0.046 Uiso 1 1 calc R U . . .
H46C H 0.8091 0.3288 0.9061 0.046 Uiso 1 1 calc R U . . .
C47 C 0.7748(4) 0.8055(4) 0.77474(17) 0.0218(10) Uani 1 1 d . . . . .
H47A H 0.8021 0.8183 0.7363 0.033 Uiso 1 1 calc R U . . .
H47B H 0.8430 0.7866 0.8019 0.033 Uiso 1 1 calc R U . . .
H47C H 0.7084 0.8807 0.7786 0.033 Uiso 1 1 calc R U . . .
C48 C 0.6300(4) 0.5055(4) 0.70076(16) 0.0214(10) Uani 1 1 d . . . . .
H48A H 0.6267 0.5666 0.6655 0.032 Uiso 1 1 calc R U . . .
H48B H 0.5495 0.4991 0.7061 0.032 Uiso 1 1 calc R U . . .
H48C H 0.6900 0.4247 0.6990 0.032 Uiso 1 1 calc R U . . .
C49 C 0.7831(4) 0.6656(4) 0.88960(17) 0.0204(10) Uani 1 1 d . . . . .
C50 C 0.8950(4) 0.6073(4) 0.92658(17) 0.0243(10) Uani 1 1 d . . . . .
H50 H 0.9528 0.5198 0.9320 0.029 Uiso 1 1 calc R U . . .
C51 C 0.9064(4) 0.6965(4) 0.95480(18) 0.0278(11) Uani 1 1 d . . . . .
H51 H 0.9745 0.6819 0.9825 0.033 Uiso 1 1 calc R U . . .
C52 C 0.8028(4) 0.8103(4) 0.93657(17) 0.0275(11) Uani 1 1 d . . . . .
H52 H 0.7875 0.8887 0.9487 0.033 Uiso 1 1 calc R U . . .
C53 C 0.7258(4) 0.7914(4) 0.89677(17) 0.0224(10) Uani 1 1 d . . . . .
H53 H 0.6474 0.8543 0.8771 0.027 Uiso 1 1 calc R U . . .
C54 C 0.6115(5) 0.5941(5) 1.00110(19) 0.0354(12) Uani 1 1 d . . . . .
H54 H 0.5701 0.5602 0.9773 0.042 Uiso 1 1 calc R U . . .
C55 C 0.7229(5) 0.5242(5) 1.03562(19) 0.0357(12) Uani 1 1 d . . . . .
H55 H 0.7715 0.4340 1.0404 0.043 Uiso 1 1 calc R U . . .
C56 C 0.7532(5) 0.6086(4) 1.06214(18) 0.0305(11) Uani 1 1 d . . . . .
H56 H 0.8254 0.5871 1.0887 0.037 Uiso 1 1 calc R U . . .
C57 C 0.6586(4) 0.7289(5) 1.04273(18) 0.0306(11) Uani 1 1 d . . . . .
C58 C 0.5705(4) 0.7210(5) 1.00468(19) 0.0331(12) Uani 1 1 d . . . . .
H58 H 0.4954 0.7901 0.9851 0.040 Uiso 1 1 calc R U . . .
C59 C 0.6712(3) 0.7510(4) 0.68192(16) 0.0151(9) Uani 1 1 d . . . . .
C60 C 0.6101(4) 0.8845(4) 0.66989(17) 0.0189(9) Uani 1 1 d . . . . .
H60 H 0.5594 0.9317 0.6962 0.023 Uiso 1 1 calc R U . . .
C61 C 0.6389(4) 0.9378(4) 0.61447(17) 0.0218(10) Uani 1 1 d . . . . .
H61 H 0.6123 1.0282 0.5959 0.026 Uiso 1 1 calc R U . . .
C62 C 0.7136(4) 0.8389(4) 0.59082(18) 0.0247(10) Uani 1 1 d . . . . .
H62 H 0.7474 0.8482 0.5528 0.030 Uiso 1 1 calc R U . . .
C63 C 0.7332(4) 0.7239(4) 0.63191(17) 0.0197(10) Uani 1 1 d . . . . .
H63 H 0.7808 0.6393 0.6266 0.024 Uiso 1 1 calc R U . . .
C64 C 0.3866(4) 0.7847(5) 0.6249(2) 0.0385(14) Uani 1 1 d . . . . .
H64 H 0.3623 0.7475 0.6623 0.046 Uiso 1 1 calc R U . . .
C65 C 0.3597(4) 0.9162(4) 0.5995(2) 0.0328(12) Uani 1 1 d . . . . .
C66 C 0.4096(4) 0.9285(4) 0.54502(18) 0.0294(11) Uani 1 1 d . . . . .
H66 H 0.4045 1.0079 0.5181 0.035 Uiso 1 1 calc R U . . .
C67 C 0.4663(5) 0.8085(5) 0.5362(2) 0.0360(12) Uani 1 1 d . . . . .
H67 H 0.5100 0.7883 0.5021 0.043 Uiso 1 1 calc R U . . .
C68 C 0.4527(5) 0.7200(5) 0.5847(2) 0.0384(13) Uani 1 1 d . . . . .
H68 H 0.4857 0.6281 0.5900 0.046 Uiso 1 1 calc R U . . .
C69 C 0.0163(5) 1.4380(5) 0.7572(2) 0.0477(14) Uani 1 1 d . . . . .
H69A H 0.0714 1.4844 0.7455 0.057 Uiso 1 1 calc R U . . .
H69B H -0.0673 1.4988 0.7565 0.057 Uiso 1 1 calc R U . . .
C70 C 0.021(6) 1.035(4) 1.0052(12) 0.092(19) Uani 0.125 1 d D U P A -1
H70A H 0.1083 1.0228 0.9999 0.110 Uiso 0.125 1 calc R U P A -1
H70B H -0.0149 1.1086 1.0211 0.110 Uiso 0.125 1 calc R U P A -1
Cl3 Cl 0.0092(18) 0.9049(18) 1.0517(8) 0.088(5) Uani 0.125 1 d D U P A -1
Cl4 Cl -0.0548(16) 1.0615(14) 0.9402(7) 0.051(3) Uani 0.125 1 d D U P A -1

loop_
_atom_site_aniso_label
_atom_site_aniso_U_11
_atom_site_aniso_U_22
_atom_site_aniso_U_33
_atom_site_aniso_U_23
_atom_site_aniso_U_13
_atom_site_aniso_U_12
Br1 0.0456(3) 0.0327(3) 0.0278(3) -0.0046(2) 0.0070(2) -0.0111(2)
Br2 0.0896(5) 0.0936(5) 0.0262(3) -0.0117(3) 0.0025(3) -0.0642(4)
Br3 0.0613(4) 0.0453(3) 0.0351(3) -0.0206(3) 0.0086(3) -0.0245(3)
Br4 0.0360(3) 0.0605(4) 0.0443(3) -0.0003(3) 0.0073(3) 0.0048(3)
Fe1 0.0183(3) 0.0133(3) 0.0224(3) -0.0030(3) 0.0013(3) -0.0056(3)
Fe2 0.0200(4) 0.0302(4) 0.0203(4) -0.0095(3) 0.0004(3) -0.0050(3)
Fe3 0.0189(3) 0.0212(3) 0.0222(3) -0.0063(3) 0.0006(3) -0.0090(3)
Fe4 0.0294(4) 0.0250(4) 0.0138(3) -0.0020(3) -0.0015(3) -0.0159(3)
Fe5 0.0198(3) 0.0218(3) 0.0169(3) 0.0005(3) -0.0032(3) -0.0110(3)
Cl1 0.0892(13) 0.1041(13) 0.0437(9) -0.0249(9) 0.0036(8) -0.0615(11)
Cl2 0.0481(9) 0.0960(13) 0.0469(9) -0.0287(9) -0.0064(7) -0.0084(9)
C1 0.021(2) 0.013(2) 0.022(2) -0.0011(19) -0.0040(19) -0.0061(19)
C2 0.016(2) 0.023(3) 0.024(2) -0.005(2) 0.0014(19) -0.008(2)
C3 0.024(3) 0.017(2) 0.035(3) -0.004(2) -0.003(2) -0.010(2)
C4 0.029(3) 0.019(2) 0.027(3) -0.011(2) 0.001(2) -0.006(2)
C5 0.023(2) 0.021(2) 0.022(2) -0.007(2) 0.001(2) -0.011(2)
C6 0.023(2) 0.019(2) 0.015(2) -0.0033(19) -0.0004(19) -0.008(2)
C7 0.020(2) 0.018(2) 0.019(2) -0.0010(19) 0.0011(19) -0.0055(19)
C8 0.025(3) 0.021(2) 0.027(3) 0.002(2) -0.003(2) -0.011(2)
C9 0.019(2) 0.013(2) 0.035(3) -0.002(2) -0.004(2) -0.0023(19)
C10 0.016(2) 0.018(2) 0.023(2) -0.0065(19) -0.0002(19) -0.0020(19)
C11 0.018(2) 0.022(2) 0.017(2) -0.0053(19) 0.0043(19) -0.0091(19)
C12 0.022(2) 0.019(2) 0.022(2) -0.0084(19) 0.009(2) -0.009(2)
C13 0.018(2) 0.024(2) 0.018(2) -0.0017(19) 0.0003(19) -0.011(2)
C14 0.014(2) 0.022(2) 0.021(2) -0.0041(19) 0.0000(19) -0.0071(19)
C15 0.013(2) 0.017(2) 0.021(2) -0.0033(19) 0.0048(18) -0.0072(19)
C16 0.021(2) 0.020(2) 0.015(2) -0.0025(19) 0.0059(19) -0.012(2)
C17 0.035(3) 0.027(3) 0.022(3) -0.003(2) -0.006(2) -0.004(2)
C18 0.023(3) 0.032(3) 0.018(2) -0.011(2) 0.0014(19) -0.006(2)
C19 0.023(3) 0.018(2) 0.022(2) -0.0072(19) 0.000(2) 0.001(2)
C20 0.023(3) 0.025(3) 0.022(2) -0.010(2) 0.002(2) -0.001(2)
C21 0.021(3) 0.036(3) 0.025(3) -0.009(2) -0.001(2) -0.007(2)
C22 0.017(3) 0.058(4) 0.028(3) -0.019(3) 0.000(2) 0.000(2)
C23 0.046(3) 0.038(3) 0.015(2) -0.012(2) 0.007(2) -0.008(3)
C24 0.031(3) 0.025(3) 0.025(3) -0.003(2) 0.001(2) -0.002(2)
C25 0.023(3) 0.051(3) 0.030(3) -0.014(3) 0.001(2) 0.000(2)
C26 0.032(3) 0.035(3) 0.028(3) -0.011(2) 0.003(2) -0.001(2)
C27 0.033(3) 0.031(3) 0.020(3) -0.014(2) 0.006(2) -0.005(2)
C28 0.022(3) 0.028(3) 0.026(3) -0.008(2) 0.010(2) -0.008(2)
C29 0.028(3) 0.050(3) 0.034(3) -0.020(3) 0.010(2) -0.018(3)
C30 0.009(2) 0.020(2) 0.017(2) -0.0023(18) -0.0006(17) -0.0037(18)
C31 0.023(2) 0.020(2) 0.022(2) -0.005(2) 0.001(2) -0.008(2)
C32 0.022(3) 0.017(2) 0.029(3) -0.006(2) -0.002(2) -0.002(2)
C33 0.020(2) 0.034(3) 0.019(2) -0.011(2) 0.0008(19) -0.009(2)
C34 0.018(2) 0.020(2) 0.022(2) -0.0072(19) 0.0006(19) -0.0060(19)
C35 0.015(3) 0.053(4) 0.061(4) -0.031(3) 0.005(2) -0.014(3)
C36 0.038(3) 0.058(4) 0.029(3) -0.007(3) 0.002(2) -0.036(3)
C37 0.037(3) 0.030(3) 0.032(3) -0.011(2) -0.001(2) -0.021(2)
C38 0.040(3) 0.043(3) 0.025(3) -0.008(2) -0.007(2) -0.028(3)
C39 0.034(3) 0.043(3) 0.041(3) -0.006(3) -0.011(3) -0.020(3)
C40 0.013(2) 0.012(2) 0.020(2) -0.0035(18) 0.0022(18) -0.0023(18)
C41 0.021(2) 0.016(2) 0.015(2) -0.0013(18) 0.0015(19) -0.0029(19)
C42 0.017(2) 0.020(2) 0.013(2) -0.0055(18) 0.0011(18) -0.0056(19)
C43 0.012(2) 0.016(2) 0.015(2) -0.0040(18) 0.0033(17) -0.0036(18)
C44 0.016(2) 0.019(2) 0.012(2) -0.0022(18) 0.0028(18) -0.0053(19)
C45 0.015(2) 0.017(2) 0.013(2) -0.0019(18) 0.0005(17) -0.0077(18)
C46 0.054(3) 0.021(3) 0.018(2) -0.003(2) -0.007(2) -0.017(2)
C47 0.027(3) 0.025(2) 0.017(2) -0.0035(19) 0.0008(19) -0.015(2)
C48 0.029(3) 0.019(2) 0.016(2) 0.0015(19) 0.0004(19) -0.011(2)
C49 0.029(3) 0.020(2) 0.016(2) -0.0025(19) 0.005(2) -0.016(2)
C50 0.030(3) 0.028(3) 0.015(2) 0.001(2) 0.000(2) -0.015(2)
C51 0.033(3) 0.037(3) 0.017(2) 0.001(2) -0.004(2) -0.022(2)
C52 0.046(3) 0.031(3) 0.016(2) -0.005(2) 0.005(2) -0.027(3)
C53 0.032(3) 0.021(2) 0.015(2) -0.0023(19) -0.003(2) -0.011(2)
C54 0.043(3) 0.054(3) 0.024(3) -0.011(2) 0.010(2) -0.036(3)
C55 0.060(4) 0.032(3) 0.022(3) -0.001(2) 0.007(3) -0.028(3)
C56 0.043(3) 0.041(3) 0.014(2) -0.005(2) 0.002(2) -0.023(3)
C57 0.035(3) 0.045(3) 0.020(3) -0.007(2) 0.005(2) -0.025(3)
C58 0.032(3) 0.044(3) 0.027(3) -0.010(2) 0.005(2) -0.019(3)
C59 0.013(2) 0.018(2) 0.018(2) -0.0017(18) -0.0054(17) -0.0106(18)
C60 0.023(2) 0.020(2) 0.016(2) -0.0040(19) -0.0010(19) -0.011(2)
C61 0.029(3) 0.020(2) 0.016(2) 0.0055(19) -0.010(2) -0.014(2)
C62 0.024(3) 0.035(3) 0.015(2) 0.002(2) 0.001(2) -0.015(2)
C63 0.016(2) 0.022(2) 0.021(2) -0.005(2) 0.0003(19) -0.0055(19)
C64 0.027(3) 0.059(4) 0.030(3) 0.014(3) -0.012(2) -0.032(3)
C65 0.020(3) 0.042(3) 0.032(3) -0.003(2) -0.001(2) -0.010(2)
C66 0.022(3) 0.037(3) 0.023(3) 0.004(2) -0.008(2) -0.011(2)
C67 0.042(3) 0.048(3) 0.022(3) -0.005(2) -0.011(2) -0.023(3)
C68 0.042(3) 0.039(3) 0.040(3) -0.005(3) -0.017(3) -0.024(3)
C69 0.034(3) 0.044(3) 0.066(4) -0.012(3) 0.000(3) -0.016(3)
C70 0.09(3) 0.10(3) 0.10(3) -0.047(19) -0.006(18) -0.034(18)
Cl3 0.077(12) 0.066(10) 0.071(8) 0.005(7) 0.007(8) 0.020(7)
Cl4 0.061(10) 0.040(7) 0.052(6) -0.018(5) -0.005(6) -0.014(5)

_geom_special_details            
; 
 All esds (except the esd in the dihedral angle between two l.s. planes) 
 are estimated using the full covariance matrix.  The cell esds are taken 
 into account individually in the estimation of esds in distances, angles 
 and torsion angles; correlations between esds in cell parameters are only 
 used when they are defined by crystal symmetry.  An approximate (isotropic) 
 treatment of cell esds is used for estimating esds involving l.s. planes. 
;

loop_
_geom_bond_atom_site_label_1
_geom_bond_atom_site_label_2
_geom_bond_distance
_geom_bond_site_symmetry_2
_geom_bond_publ_flag
Br1 C28 1.883(4) . ?
Br2 C38 1.896(5) . ?
Br3 C57 1.884(5) . ?
Br4 C65 1.889(5) . ?
Fe1 C3 2.024(4) . ?
Fe1 C4 2.025(4) . ?
Fe1 C9 2.030(4) . ?
Fe1 C8 2.035(4) . ?
Fe1 C10 2.059(4) . ?
Fe1 C7 2.068(4) . ?
Fe1 C5 2.074(4) . ?
Fe1 C2 2.076(4) . ?
Fe1 C6 2.128(4) . ?
Fe1 C1 2.138(4) . ?
Fe2 C23 1.992(5) . ?
Fe2 C24 2.010(5) . ?
Fe2 C28 2.021(4) . ?
Fe2 C22 2.031(4) . ?
Fe2 C29 2.036(4) . ?
Fe2 C25 2.038(5) . ?
Fe2 C27 2.041(4) . ?
Fe2 C26 2.049(5) . ?
Fe2 C21 2.067(4) . ?
Fe2 C20 2.089(4) . ?
Fe3 C38 2.010(4) . ?
Fe3 C32 2.016(4) . ?
Fe3 C37 2.028(4) . ?
Fe3 C36 2.028(4) . ?
Fe3 C33 2.030(4) . ?
Fe3 C31 2.034(4) . ?
Fe3 C39 2.047(5) . ?
Fe3 C35 2.053(4) . ?
Fe3 C34 2.058(4) . ?
Fe3 C30 2.092(4) . ?
Fe4 C52 2.014(4) . ?
Fe4 C57 2.018(4) . ?
Fe4 C53 2.024(4) . ?
Fe4 C51 2.035(4) . ?
Fe4 C58 2.037(5) . ?
Fe4 C56 2.038(4) . ?
Fe4 C54 2.039(4) . ?
Fe4 C55 2.044(4) . ?
Fe4 C50 2.070(4) . ?
Fe4 C49 2.083(4) . ?
Fe5 C65 2.011(4) . ?
Fe5 C61 2.018(4) . ?
Fe5 C60 2.028(4) . ?
Fe5 C66 2.034(4) . ?
Fe5 C62 2.038(4) . ?
Fe5 C64 2.043(4) . ?
Fe5 C68 2.053(4) . ?
Fe5 C67 2.054(4) . ?
Fe5 C63 2.075(4) . ?
Fe5 C59 2.103(4) . ?
Cl1 C69 1.737(5) . ?
Cl2 C69 1.734(5) . ?
C1 C5 1.431(5) . ?
C1 C2 1.438(5) . ?
C1 C11 1.497(5) . ?
C2 C3 1.402(6) . ?
C3 C4 1.417(6) . ?
C4 C5 1.414(5) . ?
C6 C10 1.417(5) . ?
C6 C7 1.433(5) . ?
C6 C40 1.505(5) . ?
C7 C8 1.416(5) . ?
C8 C9 1.409(6) . ?
C9 C10 1.418(5) . ?
C11 C16 1.402(5) . ?
C11 C12 1.405(5) . ?
C12 C13 1.404(5) . ?
C12 C17 1.519(6) . ?
C13 C14 1.413(5) . ?
C13 C20 1.496(6) . ?
C14 C15 1.406(5) . ?
C14 C18 1.509(5) . ?
C15 C16 1.408(5) . ?
C15 C30 1.509(5) . ?
C16 C19 1.495(5) . ?
C20 C21 1.422(6) . ?
C20 C24 1.435(6) . ?
C21 C22 1.417(6) . ?
C22 C23 1.411(6) . ?
C23 C24 1.386(6) . ?
C25 C26 1.413(6) . ?
C25 C29 1.421(6) . ?
C26 C27 1.409(6) . ?
C27 C28 1.411(6) . ?
C28 C29 1.428(6) . ?
C30 C34 1.420(5) . ?
C30 C31 1.431(5) . ?
C31 C32 1.401(5) . ?
C32 C33 1.412(5) . ?
C33 C34 1.422(5) . ?
C35 C39 1.394(6) . ?
C35 C36 1.417(6) . ?
C36 C37 1.417(6) . ?
C37 C38 1.407(6) . ?
C38 C39 1.401(6) . ?
C40 C45 1.389(5) . ?
C40 C41 1.411(5) . ?
C41 C42 1.412(5) . ?
C41 C46 1.506(5) . ?
C42 C43 1.414(5) . ?
C42 C49 1.498(5) . ?
C43 C44 1.391(5) . ?
C43 C47 1.519(5) . ?
C44 C45 1.421(5) . ?
C44 C59 1.507(5) . ?
C45 C48 1.494(5) . ?
C49 C53 1.429(5) . ?
C49 C50 1.432(6) . ?
C50 C51 1.411(6) . ?
C51 C52 1.414(6) . ?
C52 C53 1.422(5) . ?
C54 C55 1.407(7) . ?
C54 C58 1.409(6) . ?
C55 C56 1.431(6) . ?
C56 C57 1.415(6) . ?
C57 C58 1.420(6) . ?
C59 C63 1.421(5) . ?
C59 C60 1.423(5) . ?
C60 C61 1.412(5) . ?
C61 C62 1.404(6) . ?
C62 C63 1.412(5) . ?
C64 C68 1.404(7) . ?
C64 C65 1.433(6) . ?
C65 C66 1.409(6) . ?
C66 C67 1.384(6) . ?
C67 C68 1.408(6) . ?
C70 Cl3 1.71(3) . ?
C70 Cl4 1.71(3) . ?

loop_
_geom_angle_atom_site_label_1
_geom_angle_atom_site_label_2
_geom_angle_atom_site_label_3
_geom_angle
_geom_angle_site_symmetry_1
_geom_angle_site_symmetry_3
_geom_angle_publ_flag
C3 Fe1 C4 40.95(16) . . ?
C3 Fe1 C9 105.07(17) . . ?
C4 Fe1 C9 101.07(18) . . ?
C3 Fe1 C8 101.97(17) . . ?
C4 Fe1 C8 125.42(17) . . ?
C9 Fe1 C8 40.58(16) . . ?
C3 Fe1 C10 138.42(17) . . ?
C4 Fe1 C10 110.95(17) . . ?
C9 Fe1 C10 40.55(15) . . ?
C8 Fe1 C10 67.68(16) . . ?
C3 Fe1 C7 130.90(16) . . ?
C4 Fe1 C7 165.76(16) . . ?
C9 Fe1 C7 68.05(17) . . ?
C8 Fe1 C7 40.37(15) . . ?
C10 Fe1 C7 67.27(16) . . ?
C3 Fe1 C5 67.54(16) . . ?
C4 Fe1 C5 40.33(15) . . ?
C9 Fe1 C5 130.57(17) . . ?
C8 Fe1 C5 165.70(16) . . ?
C10 Fe1 C5 113.13(16) . . ?
C7 Fe1 C5 153.90(16) . . ?
C3 Fe1 C2 39.97(15) . . ?
C4 Fe1 C2 68.02(17) . . ?
C9 Fe1 C2 138.05(16) . . ?
C8 Fe1 C2 111.76(16) . . ?
C10 Fe1 C2 178.36(16) . . ?
C7 Fe1 C2 113.40(16) . . ?
C5 Fe1 C2 67.00(16) . . ?
C3 Fe1 C6 169.17(16) . . ?
C4 Fe1 C6 145.88(16) . . ?
C9 Fe1 C6 67.40(16) . . ?
C8 Fe1 C6 67.21(15) . . ?
C10 Fe1 C6 39.50(15) . . ?
C7 Fe1 C6 39.90(14) . . ?
C5 Fe1 C6 123.20(15) . . ?
C2 Fe1 C6 141.93(16) . . ?
C3 Fe1 C1 67.21(16) . . ?
C4 Fe1 C1 67.66(16) . . ?
C9 Fe1 C1 168.70(17) . . ?
C8 Fe1 C1 146.85(16) . . ?
C10 Fe1 C1 141.22(15) . . ?
C7 Fe1 C1 123.18(16) . . ?
C5 Fe1 C1 39.67(15) . . ?
C2 Fe1 C1 39.87(14) . . ?
C6 Fe1 C1 121.38(15) . . ?
C23 Fe2 C24 40.51(17) . . ?
C23 Fe2 C28 103.39(18) . . ?
C24 Fe2 C28 122.02(17) . . ?
C23 Fe2 C22 41.06(18) . . ?
C24 Fe2 C22 68.34(19) . . ?
C28 Fe2 C22 117.88(18) . . ?
C23 Fe2 C29 116.8(2) . . ?
C24 Fe2 C29 105.44(19) . . ?
C28 Fe2 C29 41.21(17) . . ?
C22 Fe2 C29 152.6(2) . . ?
C23 Fe2 C25 154.2(2) . . ?
C24 Fe2 C25 121.94(19) . . ?
C28 Fe2 C25 68.21(18) . . ?
C22 Fe2 C25 164.6(2) . . ?
C29 Fe2 C25 40.82(18) . . ?
C23 Fe2 C27 122.18(18) . . ?
C24 Fe2 C27 158.79(18) . . ?
C28 Fe2 C27 40.65(16) . . ?
C22 Fe2 C27 106.51(18) . . ?
C29 Fe2 C27 69.17(18) . . ?
C25 Fe2 C27 68.15(18) . . ?
C23 Fe2 C26 160.76(19) . . ?
C24 Fe2 C26 158.61(18) . . ?
C28 Fe2 C26 68.01(18) . . ?
C22 Fe2 C26 126.3(2) . . ?
C29 Fe2 C26 68.77(19) . . ?
C25 Fe2 C26 40.46(17) . . ?
C27 Fe2 C26 40.31(17) . . ?
C23 Fe2 C21 68.29(18) . . ?
C24 Fe2 C21 67.82(18) . . ?
C28 Fe2 C21 154.88(17) . . ?
C22 Fe2 C21 40.43(17) . . ?
C29 Fe2 C21 163.84(18) . . ?
C25 Fe2 C21 129.15(19) . . ?
C27 Fe2 C21 122.47(18) . . ?
C26 Fe2 C21 111.82(19) . . ?
C23 Fe2 C20 68.66(17) . . ?
C24 Fe2 C20 40.91(16) . . ?
C28 Fe2 C20 160.87(17) . . ?
C22 Fe2 C20 68.25(17) . . ?
C29 Fe2 C20 125.45(18) . . ?
C25 Fe2 C20 111.00(18) . . ?
C27 Fe2 C20 158.22(17) . . ?
C26 Fe2 C20 124.71(17) . . ?
C21 Fe2 C20 40.02(15) . . ?
C38 Fe3 C32 120.97(19) . . ?
C38 Fe3 C37 40.78(17) . . ?
C32 Fe3 C37 101.79(18) . . ?
C38 Fe3 C36 67.98(18) . . ?
C32 Fe3 C36 117.23(19) . . ?
C37 Fe3 C36 40.88(17) . . ?
C38 Fe3 C33 105.43(18) . . ?
C32 Fe3 C33 40.85(16) . . ?
C37 Fe3 C33 116.01(18) . . ?
C36 Fe3 C33 151.70(19) . . ?
C38 Fe3 C31 157.64(18) . . ?
C32 Fe3 C31 40.48(16) . . ?
C37 Fe3 C31 120.94(17) . . ?
C36 Fe3 C31 106.68(18) . . ?
C33 Fe3 C31 68.43(16) . . ?
C38 Fe3 C39 40.40(18) . . ?
C32 Fe3 C39 159.69(19) . . ?
C37 Fe3 C39 68.63(19) . . ?
C36 Fe3 C39 67.90(19) . . ?
C33 Fe3 C39 125.83(18) . . ?
C31 Fe3 C39 159.75(19) . . ?
C38 Fe3 C35 67.4(2) . . ?
C32 Fe3 C35 155.0(2) . . ?
C37 Fe3 C35 68.52(19) . . ?
C36 Fe3 C35 40.63(18) . . ?
C33 Fe3 C35 164.16(19) . . ?
C31 Fe3 C35 123.60(19) . . ?
C39 Fe3 C35 39.74(18) . . ?
C38 Fe3 C34 122.44(17) . . ?
C32 Fe3 C34 68.10(16) . . ?
C37 Fe3 C34 153.80(17) . . ?
C36 Fe3 C34 165.27(18) . . ?
C33 Fe3 C34 40.71(15) . . ?
C31 Fe3 C34 67.77(16) . . ?
C39 Fe3 C34 112.28(18) . . ?
C35 Fe3 C34 130.08(18) . . ?
C38 Fe3 C30 159.08(17) . . ?
C32 Fe3 C30 68.15(16) . . ?
C37 Fe3 C30 160.13(17) . . ?
C36 Fe3 C30 127.09(17) . . ?
C33 Fe3 C30 68.28(16) . . ?
C31 Fe3 C30 40.55(15) . . ?
C39 Fe3 C30 126.18(18) . . ?
C35 Fe3 C30 113.07(17) . . ?
C34 Fe3 C30 40.01(14) . . ?
C52 Fe4 C57 102.70(18) . . ?
C52 Fe4 C53 41.23(15) . . ?
C57 Fe4 C53 121.27(18) . . ?
C52 Fe4 C51 40.89(17) . . ?
C57 Fe4 C51 117.87(17) . . ?
C53 Fe4 C51 68.72(17) . . ?
C52 Fe4 C58 116.75(19) . . ?
C57 Fe4 C58 40.99(17) . . ?
C53 Fe4 C58 105.00(19) . . ?
C51 Fe4 C58 152.51(19) . . ?
C52 Fe4 C56 121.10(17) . . ?
C57 Fe4 C56 40.82(18) . . ?
C53 Fe4 C56 158.16(17) . . ?
C51 Fe4 C56 106.19(18) . . ?
C58 Fe4 C56 69.22(19) . . ?
C52 Fe4 C54 154.1(2) . . ?
C57 Fe4 C54 67.95(18) . . ?
C53 Fe4 C54 121.60(19) . . ?
C51 Fe4 C54 164.9(2) . . ?
C58 Fe4 C54 40.47(18) . . ?
C56 Fe4 C54 68.42(18) . . ?
C52 Fe4 C55 160.47(18) . . ?
C57 Fe4 C55 68.41(19) . . ?
C53 Fe4 C55 158.22(18) . . ?
C51 Fe4 C55 126.6(2) . . ?
C58 Fe4 C55 68.6(2) . . ?
C56 Fe4 C55 41.03(17) . . ?
C54 Fe4 C55 40.33(18) . . ?
C52 Fe4 C50 68.35(18) . . ?
C57 Fe4 C50 154.82(17) . . ?
C53 Fe4 C50 68.28(17) . . ?
C51 Fe4 C50 40.20(16) . . ?
C58 Fe4 C50 164.15(17) . . ?
C56 Fe4 C50 122.37(18) . . ?
C54 Fe4 C50 129.78(18) . . ?
C55 Fe4 C50 111.97(19) . . ?
C52 Fe4 C49 68.72(16) . . ?
C57 Fe4 C49 160.09(18) . . ?
C53 Fe4 C49 40.70(15) . . ?
C51 Fe4 C49 68.08(16) . . ?
C58 Fe4 C49 125.43(18) . . ?
C56 Fe4 C49 158.94(18) . . ?
C54 Fe4 C49 111.58(17) . . ?
C55 Fe4 C49 125.09(17) . . ?
C50 Fe4 C49 40.35(15) . . ?
C65 Fe5 C61 112.44(19) . . ?
C65 Fe5 C60 106.47(18) . . ?
C61 Fe5 C60 40.86(15) . . ?
C65 Fe5 C66 40.78(17) . . ?
C61 Fe5 C66 104.35(17) . . ?
C60 Fe5 C66 127.56(18) . . ?
C65 Fe5 C62 144.93(18) . . ?
C61 Fe5 C62 40.48(16) . . ?
C60 Fe5 C62 68.26(17) . . ?
C66 Fe5 C62 113.40(17) . . ?
C65 Fe5 C64 41.38(18) . . ?
C61 Fe5 C64 147.1(2) . . ?
C60 Fe5 C64 116.73(19) . . ?
C66 Fe5 C64 68.95(18) . . ?
C62 Fe5 C64 172.2(2) . . ?
C65 Fe5 C68 67.7(2) . . ?
C61 Fe5 C68 167.82(18) . . ?
C60 Fe5 C68 151.32(18) . . ?
C66 Fe5 C68 67.42(19) . . ?
C62 Fe5 C68 133.0(2) . . ?
C64 Fe5 C68 40.10(19) . . ?
C65 Fe5 C67 67.5(2) . . ?
C61 Fe5 C67 127.95(17) . . ?
C60 Fe5 C67 165.74(17) . . ?
C66 Fe5 C67 39.59(18) . . ?
C62 Fe5 C67 108.76(18) . . ?
C64 Fe5 C67 67.96(19) . . ?
C68 Fe5 C67 40.10(17) . . ?
C65 Fe5 C63 171.30(17) . . ?
C61 Fe5 C63 67.57(16) . . ?
C60 Fe5 C63 67.52(16) . . ?
C66 Fe5 C63 147.87(17) . . ?
C62 Fe5 C63 40.12(15) . . ?
C64 Fe5 C63 134.60(17) . . ?
C68 Fe5 C63 114.22(19) . . ?
C67 Fe5 C63 119.86(19) . . ?
C65 Fe5 C59 131.65(17) . . ?
C61 Fe5 C59 67.81(15) . . ?
C60 Fe5 C59 40.24(15) . . ?
C66 Fe5 C59 167.48(18) . . ?
C62 Fe5 C59 67.52(15) . . ?
C64 Fe5 C59 111.92(16) . . ?
C68 Fe5 C59 121.85(17) . . ?
C67 Fe5 C59 152.91(18) . . ?
C63 Fe5 C59 39.77(15) . . ?
C5 C1 C2 106.0(3) . . ?
C5 C1 C11 127.0(4) . . ?
C2 C1 C11 125.3(4) . . ?
C5 C1 Fe1 67.8(2) . . ?
C2 C1 Fe1 67.7(2) . . ?
C11 C1 Fe1 140.4(3) . . ?
C3 C2 C1 108.5(4) . . ?
C3 C2 Fe1 68.0(2) . . ?
C1 C2 Fe1 72.4(2) . . ?
C2 C3 C4 109.0(4) . . ?
C2 C3 Fe1 72.0(2) . . ?
C4 C3 Fe1 69.6(2) . . ?
C5 C4 C3 107.2(4) . . ?
C5 C4 Fe1 71.7(2) . . ?
C3 C4 Fe1 69.5(2) . . ?
C4 C5 C1 109.3(4) . . ?
C4 C5 Fe1 68.0(2) . . ?
C1 C5 Fe1 72.6(2) . . ?
C10 C6 C7 106.7(3) . . ?
C10 C6 C40 125.1(3) . . ?
C7 C6 C40 126.8(4) . . ?
C10 C6 Fe1 67.6(2) . . ?
C7 C6 Fe1 67.8(2) . . ?
C40 C6 Fe1 139.5(3) . . ?
C8 C7 C6 108.1(4) . . ?
C8 C7 Fe1 68.5(2) . . ?
C6 C7 Fe1 72.3(2) . . ?
C9 C8 C7 108.5(4) . . ?
C9 C8 Fe1 69.5(2) . . ?
C7 C8 Fe1 71.1(2) . . ?
C8 C9 C10 107.5(4) . . ?
C8 C9 Fe1 69.9(2) . . ?
C10 C9 Fe1 70.8(2) . . ?
C6 C10 C9 109.1(4) . . ?
C6 C10 Fe1 72.9(2) . . ?
C9 C10 Fe1 68.6(2) . . ?
C16 C11 C12 120.8(4) . . ?
C16 C11 C1 121.7(4) . . ?
C12 C11 C1 117.4(4) . . ?
C13 C12 C11 119.5(4) . . ?
C13 C12 C17 121.2(4) . . ?
C11 C12 C17 119.1(4) . . ?
C12 C13 C14 119.8(4) . . ?
C12 C13 C20 124.2(4) . . ?
C14 C13 C20 115.9(4) . . ?
C15 C14 C13 120.0(4) . . ?
C15 C14 C18 121.3(4) . . ?
C13 C14 C18 118.5(4) . . ?
C14 C15 C16 120.0(4) . . ?
C14 C15 C30 117.8(3) . . ?
C16 C15 C30 122.2(4) . . ?
C11 C16 C15 119.6(4) . . ?
C11 C16 C19 119.2(4) . . ?
C15 C16 C19 121.2(4) . . ?
C21 C20 C24 105.6(4) . . ?
C21 C20 C13 129.5(4) . . ?
C24 C20 C13 123.8(4) . . ?
C21 C20 Fe2 69.2(2) . . ?
C24 C20 Fe2 66.6(2) . . ?
C13 C20 Fe2 137.4(3) . . ?
C22 C21 C20 109.0(4) . . ?
C22 C21 Fe2 68.4(2) . . ?
C20 C21 Fe2 70.8(2) . . ?
C23 C22 C21 107.4(4) . . ?
C23 C22 Fe2 68.0(3) . . ?
C21 C22 Fe2 71.2(3) . . ?
C24 C23 C22 108.5(4) . . ?
C24 C23 Fe2 70.4(3) . . ?
C22 C23 Fe2 70.9(3) . . ?
C23 C24 C20 109.5(4) . . ?
C23 C24 Fe2 69.1(3) . . ?
C20 C24 Fe2 72.5(2) . . ?
C26 C25 C29 109.0(4) . . ?
C26 C25 Fe2 70.2(3) . . ?
C29 C25 Fe2 69.5(3) . . ?
C27 C26 C25 108.1(4) . . ?
C27 C26 Fe2 69.5(3) . . ?
C25 C26 Fe2 69.4(3) . . ?
C26 C27 C28 107.6(4) . . ?
C26 C27 Fe2 70.1(3) . . ?
C28 C27 Fe2 68.9(2) . . ?
C27 C28 C29 109.2(4) . . ?
C27 C28 Br1 125.5(3) . . ?
C29 C28 Br1 125.3(3) . . ?
C27 C28 Fe2 70.4(2) . . ?
C29 C28 Fe2 70.0(3) . . ?
Br1 C28 Fe2 126.9(2) . . ?
C25 C29 C28 106.1(4) . . ?
C25 C29 Fe2 69.7(3) . . ?
C28 C29 Fe2 68.8(2) . . ?
C34 C30 C31 106.3(3) . . ?
C34 C30 C15 127.5(3) . . ?
C31 C30 C15 125.5(4) . . ?
C34 C30 Fe3 68.7(2) . . ?
C31 C30 Fe3 67.6(2) . . ?
C15 C30 Fe3 135.6(3) . . ?
C32 C31 C30 108.8(4) . . ?
C32 C31 Fe3 69.1(2) . . ?
C30 C31 Fe3 71.9(2) . . ?
C31 C32 C33 108.7(4) . . ?
C31 C32 Fe3 70.5(2) . . ?
C33 C32 Fe3 70.1(2) . . ?
C32 C33 C34 107.2(4) . . ?
C32 C33 Fe3 69.1(2) . . ?
C34 C33 Fe3 70.7(2) . . ?
C30 C34 C33 109.0(4) . . ?
C30 C34 Fe3 71.3(2) . . ?
C33 C34 Fe3 68.6(2) . . ?
C39 C35 C36 108.1(4) . . ?
C39 C35 Fe3 69.9(3) . . ?
C36 C35 Fe3 68.7(3) . . ?
C37 C36 C35 108.4(4) . . ?
C37 C36 Fe3 69.6(2) . . ?
C35 C36 Fe3 70.6(2) . . ?
C38 C37 C36 106.2(4) . . ?
C38 C37 Fe3 68.9(2) . . ?
C36 C37 Fe3 69.6(2) . . ?
C39 C38 C37 109.8(4) . . ?
C39 C38 Br2 124.3(4) . . ?
C37 C38 Br2 125.8(4) . . ?
C39 C38 Fe3 71.2(3) . . ?
C37 C38 Fe3 70.3(2) . . ?
Br2 C38 Fe3 126.5(2) . . ?
C35 C39 C38 107.5(4) . . ?
C35 C39 Fe3 70.4(3) . . ?
C38 C39 Fe3 68.4(3) . . ?
C45 C40 C41 121.0(3) . . ?
C45 C40 C6 122.6(3) . . ?
C41 C40 C6 116.1(3) . . ?
C40 C41 C42 119.3(3) . . ?
C40 C41 C46 119.7(3) . . ?
C42 C41 C46 120.7(4) . . ?
C41 C42 C43 119.5(3) . . ?
C41 C42 C49 123.8(3) . . ?
C43 C42 C49 116.5(3) . . ?
C44 C43 C42 120.3(3) . . ?
C44 C43 C47 120.2(3) . . ?
C42 C43 C47 119.2(3) . . ?
C43 C44 C45 120.0(3) . . ?
C43 C44 C59 117.0(3) . . ?
C45 C44 C59 122.9(3) . . ?
C40 C45 C44 119.5(3) . . ?
C40 C45 C48 119.9(3) . . ?
C44 C45 C48 120.6(3) . . ?
C53 C49 C50 106.9(4) . . ?
C53 C49 C42 123.5(4) . . ?
C50 C49 C42 128.6(4) . . ?
C53 C49 Fe4 67.5(2) . . ?
C50 C49 Fe4 69.3(2) . . ?
C42 C49 Fe4 137.0(3) . . ?
C51 C50 C49 108.3(4) . . ?
C51 C50 Fe4 68.6(3) . . ?
C49 C50 Fe4 70.3(2) . . ?
C50 C51 C52 108.6(4) . . ?
C50 C51 Fe4 71.2(2) . . ?
C52 C51 Fe4 68.8(2) . . ?
C51 C52 C53 107.8(4) . . ?
C51 C52 Fe4 70.4(2) . . ?
C53 C52 Fe4 69.8(2) . . ?
C52 C53 C49 108.4(4) . . ?
C52 C53 Fe4 69.0(2) . . ?
C49 C53 Fe4 71.8(2) . . ?
C55 C54 C58 109.5(4) . . ?
C55 C54 Fe4 70.0(3) . . ?
C58 C54 Fe4 69.7(2) . . ?
C54 C55 C56 107.7(4) . . ?
C54 C55 Fe4 69.6(3) . . ?
C56 C55 Fe4 69.3(2) . . ?
C57 C56 C55 106.7(4) . . ?
C57 C56 Fe4 68.8(2) . . ?
C55 C56 Fe4 69.7(2) . . ?
C56 C57 C58 109.5(4) . . ?
C56 C57 Br3 125.1(3) . . ?
C58 C57 Br3 125.4(4) . . ?
C56 C57 Fe4 70.4(3) . . ?
C58 C57 Fe4 70.2(3) . . ?
Br3 C57 Fe4 126.4(2) . . ?
C54 C58 C57 106.5(4) . . ?
C54 C58 Fe4 69.8(3) . . ?
C57 C58 Fe4 68.8(3) . . ?
C63 C59 C60 106.6(3) . . ?
C63 C59 C44 127.8(4) . . ?
C60 C59 C44 124.5(4) . . ?
C63 C59 Fe5 69.1(2) . . ?
C60 C59 Fe5 67.0(2) . . ?
C44 C59 Fe5 137.8(3) . . ?
C61 C60 C59 108.4(4) . . ?
C61 C60 Fe5 69.2(2) . . ?
C59 C60 Fe5 72.7(2) . . ?
C62 C61 C60 108.2(4) . . ?
C62 C61 Fe5 70.5(2) . . ?
C60 C61 Fe5 69.9(2) . . ?
C61 C62 C63 107.9(4) . . ?
C61 C62 Fe5 69.0(2) . . ?
C63 C62 Fe5 71.3(2) . . ?
C62 C63 C59 108.7(4) . . ?
C62 C63 Fe5 68.5(2) . . ?
C59 C63 Fe5 71.2(2) . . ?
C68 C64 C65 106.0(4) . . ?
C68 C64 Fe5 70.3(3) . . ?
C65 C64 Fe5 68.1(2) . . ?
C66 C65 C64 108.6(4) . . ?
C66 C65 Br4 123.8(4) . . ?
C64 C65 Br4 127.7(4) . . ?
C66 C65 Fe5 70.5(3) . . ?
C64 C65 Fe5 70.5(3) . . ?
Br4 C65 Fe5 125.8(2) . . ?
C67 C66 C65 107.8(4) . . ?
C67 C66 Fe5 71.0(3) . . ?
C65 C66 Fe5 68.7(2) . . ?
C66 C67 C68 108.6(5) . . ?
C66 C67 Fe5 69.4(2) . . ?
C68 C67 Fe5 69.9(3) . . ?
C64 C68 C67 109.0(5) . . ?
C64 C68 Fe5 69.6(2) . . ?
C67 C68 Fe5 70.0(3) . . ?
Cl2 C69 Cl1 111.5(3) . . ?
Cl3 C70 Cl4 110(3) . . ?

_refine_diff_density_max         1.741
_refine_diff_density_min         -1.959
_refine_diff_density_rms         0.097

_shelx_res_file                  
; 
  
    try1_one_component.res created by SHELXL-2014/7 
  
  
TITL try1_one_component in P-1 
CELL 0.71073  11.5217  11.6762  23.9327  76.369  88.688  69.101 
ZERR   2   0.0003   0.0003   0.0007   0.002   0.002   0.003 
LATT  1 
SFAC C H CL FE BR 
UNIT 138.2 120.5 4.5 10 8 
LIST 4 
ACTA 
L.S. 4 
BOND 
FMAP 2 
PLAN 20 
SADI 0.01 C70 Cl3 C70 Cl4 
SIMU 0.01 0.01 3.5 Cl3 Cl4 
ISOR 0.02 0.02 C70 
WGHT    0.036700 
FVAR       0.16397 
MOLE   1 
BR1   5    0.138902    0.840365    0.351462    11.00000    0.04563    0.03271 = 
         0.02783   -0.00461    0.00695   -0.01113 
BR2   5    0.225830    0.847856    0.961115    11.00000    0.08956    0.09362 = 
         0.02621   -0.01166    0.00254   -0.06422 
BR3   5    0.649959    0.876052    1.064869    11.00000    0.06133    0.04532 = 
         0.03515   -0.02062    0.00860   -0.02454 
BR4   5    0.270153    1.054621    0.630463    11.00000    0.03602    0.06052 = 
         0.04433   -0.00034    0.00732    0.00475 
FE1   4    0.580787    0.240276    0.786392    11.00000    0.01829    0.01331 = 
         0.02241   -0.00302    0.00131   -0.00558 
FE2   4    0.152067    0.655151    0.490698    11.00000    0.02004    0.03024 = 
         0.02032   -0.00953    0.00036   -0.00505 
FE3   4    0.216831    0.835022    0.817212    11.00000    0.01891    0.02120 = 
         0.02219   -0.00628    0.00063   -0.00903 
FE4   4    0.743865    0.669550    0.974661    11.00000    0.02944    0.02496 = 
         0.01383   -0.00202   -0.00147   -0.01594 
FE5   4    0.545146    0.823739    0.608873    11.00000    0.01977    0.02182 = 
         0.01691    0.00053   -0.00321   -0.01102 
CL1   3    0.019113    1.347495    0.708669    11.00000    0.08924    0.10406 = 
         0.04371   -0.02494    0.00362   -0.06154 
CL2   3    0.062464    1.344674    0.826652    11.00000    0.04807    0.09598 = 
         0.04687   -0.02874   -0.00635   -0.00840 
C1    1    0.416519    0.338823    0.729757    11.00000    0.02095    0.01312 = 
         0.02202   -0.00114   -0.00400   -0.00612 
C2    1    0.403062    0.239532    0.774941    11.00000    0.01615    0.02322 = 
         0.02447   -0.00545    0.00143   -0.00831 
AFIX  13 
H2    2    0.339523    0.250183    0.803188    11.00000   -1.20000 
AFIX   0 
C3    1    0.495543    0.124791    0.771557    11.00000    0.02406    0.01730 = 
         0.03496   -0.00373   -0.00263   -0.00973 
AFIX  13 
H3    2    0.505504    0.041555    0.796285    11.00000   -1.20000 
AFIX   0 
C4    1    0.570563    0.148313    0.725791    11.00000    0.02946    0.01939 = 
         0.02688   -0.01128    0.00066   -0.00622 
AFIX  13 
H4    2    0.640242    0.084848    0.712918    11.00000   -1.20000 
AFIX   0 
C5    1    0.522279    0.279679    0.700352    11.00000    0.02281    0.02062 = 
         0.02222   -0.00745    0.00066   -0.01116 
AFIX  13 
H5    2    0.556237    0.323403    0.667843    11.00000   -1.20000 
AFIX   0 
C6    1    0.678113    0.338996    0.817968    11.00000    0.02307    0.01907 = 
         0.01480   -0.00330   -0.00045   -0.00814 
C7    1    0.608931    0.289218    0.861192    11.00000    0.02007    0.01792 = 
         0.01900   -0.00102    0.00115   -0.00545 
AFIX  13 
H7    2    0.543939    0.338286    0.882408    11.00000   -1.20000 
AFIX   0 
C8    1    0.653131    0.156362    0.868964    11.00000    0.02471    0.02058 = 
         0.02690    0.00227   -0.00338   -0.01147 
AFIX  13 
H8    2    0.625005    0.097546    0.897080    11.00000   -1.20000 
AFIX   0 
C9    1    0.745335    0.122789    0.829896    11.00000    0.01906    0.01303 = 
         0.03456   -0.00242   -0.00358   -0.00228 
AFIX  13 
H9    2    0.793212    0.036907    0.826349    11.00000   -1.20000 
AFIX   0 
C10   1    0.759166    0.235479    0.798031    11.00000    0.01561    0.01844 = 
         0.02275   -0.00646   -0.00020   -0.00200 
AFIX  13 
H10   2    0.816673    0.240744    0.767560    11.00000   -1.20000 
AFIX   0 
C11   1    0.320290    0.468531    0.709370    11.00000    0.01795    0.02223 = 
         0.01742   -0.00531    0.00431   -0.00906 
C12   1    0.261403    0.499782    0.654196    11.00000    0.02248    0.01878 = 
         0.02223   -0.00843    0.00868   -0.00921 
C13   1    0.168785    0.619465    0.633557    11.00000    0.01793    0.02418 = 
         0.01754   -0.00167    0.00031   -0.01118 
C14   1    0.126350    0.702160    0.670455    11.00000    0.01389    0.02170 = 
         0.02088   -0.00406   -0.00001   -0.00710 
C15   1    0.185461    0.669967    0.725685    11.00000    0.01275    0.01732 = 
         0.02097   -0.00330    0.00485   -0.00722 
C16   1    0.283137    0.552714    0.745204    11.00000    0.02099    0.02031 = 
         0.01468   -0.00251    0.00591   -0.01231 
C17   1    0.291492    0.399159    0.620221    11.00000    0.03460    0.02670 = 
         0.02185   -0.00309   -0.00553   -0.00443 
AFIX 137 
H17A  2    0.233523    0.428819    0.587174    11.00000   -1.50000 
H17B  2    0.285430    0.323297    0.644203    11.00000   -1.50000 
H17C  2    0.374534    0.381785    0.607818    11.00000   -1.50000 
AFIX   0 
C18   1    0.010413    0.818352    0.651298    11.00000    0.02263    0.03166 = 
         0.01755   -0.01110    0.00137   -0.00614 
AFIX 137 
H18A  2    0.033210    0.888215    0.631676    11.00000   -1.50000 
H18B  2   -0.033779    0.838066    0.684347    11.00000   -1.50000 
H18C  2   -0.041948    0.802695    0.625685    11.00000   -1.50000 
AFIX   0 
C19   1    0.346566    0.514881    0.804021    11.00000    0.02320    0.01800 = 
         0.02239   -0.00720   -0.00030    0.00086 
AFIX 137 
H19A  2    0.434320    0.495859    0.800845    11.00000   -1.50000 
H19B  2    0.332780    0.441488    0.826290    11.00000   -1.50000 
H19C  2    0.313334    0.582999    0.822703    11.00000   -1.50000 
AFIX   0 
C20   1    0.104370    0.665369    0.574601    11.00000    0.02286    0.02545 = 
         0.02239   -0.00976    0.00202   -0.00119 
C21   1    0.027199    0.617494    0.548904    11.00000    0.02137    0.03615 = 
         0.02516   -0.00915   -0.00088   -0.00724 
AFIX  13 
H21   2    0.019953    0.534737    0.563597    11.00000   -1.20000 
AFIX   0 
C22   1   -0.034621    0.707109    0.497718    11.00000    0.01687    0.05761 = 
         0.02836   -0.01930   -0.00033    0.00041 
AFIX  13 
H22   2   -0.094343    0.699006    0.471814    11.00000   -1.20000 
AFIX   0 
C23   1    0.005162    0.810433    0.491018    11.00000    0.04646    0.03829 = 
         0.01475   -0.01151    0.00716   -0.00846 
AFIX  13 
H23   2   -0.023481    0.887605    0.459819    11.00000   -1.20000 
AFIX   0 
C24   1    0.089047    0.785820    0.536810    11.00000    0.03129    0.02480 = 
         0.02539   -0.00257    0.00105   -0.00248 
AFIX  13 
H24   2    0.130758    0.842382    0.542698    11.00000   -1.20000 
AFIX   0 
C25   1    0.337225    0.555601    0.489023    11.00000    0.02258    0.05069 = 
         0.02956   -0.01449    0.00055    0.00048 
AFIX  13 
H25   2    0.397416    0.517844    0.522569    11.00000   -1.20000 
AFIX   0 
C26   1    0.266635    0.495334    0.468220    11.00000    0.03175    0.03550 = 
         0.02760   -0.01132    0.00323   -0.00081 
AFIX  13 
H26   2    0.269518    0.409110    0.484775    11.00000   -1.20000 
AFIX   0 
C27   1    0.189814    0.581504    0.420127    11.00000    0.03301    0.03070 = 
         0.02050   -0.01415    0.00580   -0.00548 
AFIX  13 
H27   2    0.130543    0.565692    0.397061    11.00000   -1.20000 
AFIX   0 
C28   1    0.213445    0.694779    0.411296    11.00000    0.02225    0.02781 = 
         0.02624   -0.00771    0.00974   -0.00802 
C29   1    0.305154    0.680560    0.454117    11.00000    0.02825    0.04961 = 
         0.03415   -0.02039    0.00978   -0.01771 
AFIX  13 
H29   2    0.340065    0.743643    0.458155    11.00000   -1.20000 
AFIX   0 
C30   1    0.137029    0.762242    0.763083    11.00000    0.00908    0.02012 = 
         0.01714   -0.00228   -0.00061   -0.00366 
C31   1    0.102733    0.896406    0.744185    11.00000    0.02311    0.01959 = 
         0.02213   -0.00460    0.00143   -0.00823 
AFIX  13 
H31   2    0.118274    0.942266    0.706641    11.00000   -1.20000 
AFIX   0 
C32   1    0.041863    0.951545    0.787924    11.00000    0.02237    0.01735 = 
         0.02930   -0.00619   -0.00206   -0.00226 
AFIX  13 
H32   2    0.006744    1.042359    0.785831    11.00000   -1.20000 
AFIX   0 
C33   1    0.038813    0.854546    0.835360    11.00000    0.01978    0.03433 = 
         0.01898   -0.01108    0.00084   -0.00900 
AFIX  13 
H33   2    0.001280    0.865719    0.871793    11.00000   -1.20000 
AFIX   0 
C34   1    0.098086    0.737776    0.819968    11.00000    0.01788    0.02020 = 
         0.02216   -0.00720    0.00057   -0.00595 
AFIX  13 
H34   2    0.111091    0.653888    0.844820    11.00000   -1.20000 
AFIX   0 
C35   1    0.407565    0.772399    0.817633    11.00000    0.01539    0.05297 = 
         0.06136   -0.03100    0.00540   -0.01412 
AFIX  13 
H35   2    0.459387    0.715550    0.795062    11.00000   -1.20000 
AFIX   0 
C36   1    0.354236    0.905950    0.799249    11.00000    0.03836    0.05796 = 
         0.02915   -0.00717    0.00232   -0.03615 
AFIX  13 
H36   2    0.363983    0.957434    0.761980    11.00000   -1.20000 
AFIX   0 
C37   1    0.284976    0.952382    0.844054    11.00000    0.03731    0.03003 = 
         0.03188   -0.01053   -0.00073   -0.02096 
AFIX  13 
H37   2    0.239581    1.041075    0.844126    11.00000   -1.20000 
AFIX   0 
C38   1    0.296160    0.845656    0.888791    11.00000    0.03981    0.04329 = 
         0.02491   -0.00831   -0.00684   -0.02802 
C39   1    0.371181    0.735748    0.872871    11.00000    0.03446    0.04250 = 
         0.04128   -0.00602   -0.01119   -0.01991 
AFIX  13 
H39   2    0.393443    0.648876    0.896200    11.00000   -1.20000 
AFIX   0 
C40   1    0.685854    0.468533    0.805343    11.00000    0.01286    0.01159 = 
         0.02039   -0.00352    0.00224   -0.00233 
C41   1    0.724638    0.503058    0.852325    11.00000    0.02133    0.01631 = 
         0.01483   -0.00134    0.00150   -0.00293 
C42   1    0.741998    0.619700    0.842996    11.00000    0.01657    0.01951 = 
         0.01309   -0.00551    0.00110   -0.00563 
C43   1    0.728562    0.695920    0.786297    11.00000    0.01199    0.01574 = 
         0.01501   -0.00401    0.00326   -0.00356 
C44   1    0.686292    0.662782    0.740688    11.00000    0.01599    0.01871 = 
         0.01168   -0.00218    0.00281   -0.00532 
C45   1    0.666960    0.546323    0.750034    11.00000    0.01497    0.01702 = 
         0.01328   -0.00191    0.00045   -0.00767 
C46   1    0.757387    0.410860    0.910525    11.00000    0.05448    0.02119 = 
         0.01839   -0.00327   -0.00652   -0.01731 
AFIX 137 
H46A  2    0.682515    0.406378    0.927694    11.00000   -1.50000 
H46B  2    0.801421    0.438642    0.934853    11.00000   -1.50000 
H46C  2    0.809098    0.328799    0.906120    11.00000   -1.50000 
AFIX   0 
C47   1    0.774759    0.805463    0.774744    11.00000    0.02702    0.02501 = 
         0.01750   -0.00351    0.00076   -0.01534 
AFIX 137 
H47A  2    0.802103    0.818326    0.736350    11.00000   -1.50000 
H47B  2    0.842963    0.786559    0.801932    11.00000   -1.50000 
H47C  2    0.708405    0.880725    0.778650    11.00000   -1.50000 
AFIX   0 
C48   1    0.630021    0.505543    0.700764    11.00000    0.02887    0.01852 = 
         0.01606    0.00154    0.00044   -0.01138 
AFIX 137 
H48A  2    0.626729    0.566554    0.665451    11.00000   -1.50000 
H48B  2    0.549543    0.499113    0.706134    11.00000   -1.50000 
H48C  2    0.690048    0.424747    0.699035    11.00000   -1.50000 
AFIX   0 
C49   1    0.783108    0.665650    0.889600    11.00000    0.02939    0.02037 = 
         0.01575   -0.00248    0.00519   -0.01560 
C50   1    0.895008    0.607313    0.926580    11.00000    0.02992    0.02842 = 
         0.01509    0.00116   -0.00020   -0.01504 
AFIX  13 
H50   2    0.952802    0.519792    0.932028    11.00000   -1.20000 
AFIX   0 
C51   1    0.906393    0.696520    0.954796    11.00000    0.03329    0.03702 = 
         0.01701    0.00066   -0.00394   -0.02167 
AFIX  13 
H51   2    0.974530    0.681933    0.982508    11.00000   -1.20000 
AFIX   0 
C52   1    0.802786    0.810345    0.936568    11.00000    0.04628    0.03101 = 
         0.01563   -0.00462    0.00518   -0.02726 
AFIX  13 
H52   2    0.787544    0.888721    0.948681    11.00000   -1.20000 
AFIX   0 
C53   1    0.725776    0.791372    0.896771    11.00000    0.03176    0.02116 = 
         0.01476   -0.00228   -0.00281   -0.01105 
AFIX  13 
H53   2    0.647424    0.854338    0.877068    11.00000   -1.20000 
AFIX   0 
C54   1    0.611470    0.594067    1.001102    11.00000    0.04348    0.05369 = 
         0.02442   -0.01051    0.00993   -0.03571 
AFIX  13 
H54   2    0.570086    0.560231    0.977314    11.00000   -1.20000 
AFIX   0 
C55   1    0.722933    0.524169    1.035624    11.00000    0.05990    0.03178 = 
         0.02199   -0.00126    0.00739   -0.02793 
AFIX  13 
H55   2    0.771457    0.434003    1.040384    11.00000   -1.20000 
AFIX   0 
C56   1    0.753249    0.608581    1.062135    11.00000    0.04301    0.04050 = 
         0.01400   -0.00532    0.00215   -0.02313 
AFIX  13 
H56   2    0.825433    0.587120    1.088745    11.00000   -1.20000 
AFIX   0 
C57   1    0.658590    0.728886    1.042733    11.00000    0.03495    0.04477 = 
         0.02022   -0.00667    0.00527   -0.02518 
C58   1    0.570521    0.721034    1.004676    11.00000    0.03246    0.04405 = 
         0.02731   -0.00999    0.00475   -0.01858 
AFIX  13 
H58   2    0.495433    0.790082    0.985133    11.00000   -1.20000 
AFIX   0 
C59   1    0.671196    0.750961    0.681915    11.00000    0.01269    0.01768 = 
         0.01800   -0.00168   -0.00545   -0.01055 
C60   1    0.610081    0.884487    0.669893    11.00000    0.02348    0.01983 = 
         0.01590   -0.00405   -0.00097   -0.01084 
AFIX  13 
H60   2    0.559386    0.931747    0.696239    11.00000   -1.20000 
AFIX   0 
C61   1    0.638894    0.937753    0.614475    11.00000    0.02910    0.01961 = 
         0.01643    0.00550   -0.00997   -0.01401 
AFIX  13 
H61   2    0.612307    1.028197    0.595946    11.00000   -1.20000 
AFIX   0 
C62   1    0.713596    0.838892    0.590824    11.00000    0.02403    0.03504 = 
         0.01481    0.00172    0.00142   -0.01548 
AFIX  13 
H62   2    0.747411    0.848159    0.552768    11.00000   -1.20000 
AFIX   0 
C63   1    0.733174    0.723895    0.631913    11.00000    0.01566    0.02157 = 
         0.02075   -0.00483    0.00033   -0.00550 
AFIX  13 
H63   2    0.780752    0.639342    0.626648    11.00000   -1.20000 
AFIX   0 
C64   1    0.386578    0.784662    0.624866    11.00000    0.02730    0.05904 = 
         0.03042    0.01363   -0.01176   -0.03192 
AFIX  13 
H64   2    0.362274    0.747524    0.662281    11.00000   -1.20000 
AFIX   0 
C65   1    0.359690    0.916158    0.599469    11.00000    0.02009    0.04249 = 
         0.03176   -0.00301   -0.00081   -0.01009 
C66   1    0.409609    0.928498    0.545018    11.00000    0.02170    0.03729 = 
         0.02346    0.00406   -0.00788   -0.01069 
AFIX  13 
H66   2    0.404519    1.007943    0.518089    11.00000   -1.20000 
AFIX   0 
C67   1    0.466305    0.808466    0.536167    11.00000    0.04193    0.04836 = 
         0.02243   -0.00526   -0.01077   -0.02323 
AFIX  13 
H67   2    0.510042    0.788300    0.502118    11.00000   -1.20000 
REM ##### 
REM ##### 
AFIX   0 
C68   1    0.452716    0.720021    0.584712    11.00000    0.04198    0.03926 = 
         0.04028   -0.00545   -0.01707   -0.02377 
AFIX  13 
H68   2    0.485727    0.628061    0.589998    11.00000   -1.20000 
AFIX   0 
C69   1    0.016349    1.437961    0.757176    11.00000    0.03377    0.04408 = 
         0.06566   -0.01161    0.00033   -0.01552 
AFIX  23 
H69A  2    0.071427    1.484412    0.745510    11.00000   -1.20000 
H69B  2   -0.067293    1.498818    0.756543    11.00000   -1.20000 
AFIX   0 
PART -1 
C70   1    0.021213    1.035454    1.005165    10.12500    0.08599    0.10329 = 
         0.09878   -0.04687   -0.00624   -0.03355 
AFIX  23 
H70A  2    0.108263    1.022766    0.999881    10.12500   -1.20000 
H70B  2   -0.014924    1.108580    1.021119    10.12500   -1.20000 
AFIX   0 
CL3   3    0.009202    0.904929    1.051687    10.12500    0.07704    0.06565 = 
         0.07111    0.00543    0.00730    0.01958 
CL4   3   -0.054786    1.061536    0.940189    10.12500    0.06100    0.03971 = 
         0.05178   -0.01776   -0.00473   -0.01408 
PART 0 
HKLF 4 
  
REM  try1_one_component in P-1 
REM R1 =  0.0404 for    7051 Fo > 4sig(Fo)  and  0.0791 for all   11917 data 
REM    754 parameters refined using     13 restraints 
  
END 
  
WGHT      0.0367      0.0000 
  
REM Highest difference peak  1.741,  deepest hole -1.959,  1-sigma level  0.097 
Q1    1   0.2882  0.7776  0.9551  11.00000  0.05    1.74 
Q2    1   0.3237  1.1342  0.5737  11.00000  0.05    1.17 
Q3    1   0.3056  1.1221  0.5927  11.00000  0.05    1.13 
Q4    1   0.0960  0.7418  0.5016  11.00000  0.05    0.97 
Q5    1   0.3752  0.5823  0.9402  11.00000  0.05    0.67 
Q6    1   0.5052  0.8640  0.4702  11.00000  0.05    0.52 
Q7    1   0.5538  0.8261  0.4578  11.00000  0.05    0.47 
Q8    1   0.6657  0.9177  1.0280  11.00000  0.05    0.44 
Q9    1   0.6022  0.2947  0.7565  11.00000  0.05    0.41 
Q10   1   0.3173  1.0391  0.6729  11.00000  0.05    0.40 
Q11   1   0.5971  0.7510  0.5973  11.00000  0.05    0.40 
Q12   1   0.3206  0.2253  0.7816  11.00000  0.05    0.39 
Q13   1   0.2349  0.5440  0.5191  11.00000  0.05    0.39 
Q14   1   0.6350  0.8179  1.0617  11.00000  0.05    0.39 
Q15   1   0.6797  0.5977  0.7444  11.00000  0.05    0.37 
Q16   1   0.5742  0.7996  0.6374  11.00000  0.05    0.35 
Q17   1   0.3230  0.7984  0.9975  11.00000  0.05    0.34 
Q18   1   0.8436  0.6339  0.9031  11.00000  0.05    0.34 
Q19   1   0.7353  0.6526  0.8183  11.00000  0.05    0.34 
Q20   1   0.8236  0.3401  0.7032  11.00000  0.05    0.33 
;
_shelx_res_checksum              15862
####################################################################### 
# 
# This file contains crystal structure data downloaded from the 
# Cambridge Structural Database (CSD) hosted by the Cambridge 
# Crystallographic Data Centre (CCDC).
# 
# Full information about CCDC data access policies and citation 
# guidelines are available at http://www.ccdc.cam.ac.uk/access/V1 
# 
# Audit and citation data items may have been added by the CCDC. 
# Please retain this information to preserve the provenance of 
# this file and to allow appropriate attribution of the data. 
# 
#######################################################################

data_try2
_database_code_depnum_ccdc_archive 'CCDC 1990283'
loop_
_audit_author_name
_audit_author_address
'Peter Coburger'
;Regensburg University
Germany
;
_audit_update_record             
;
2020-03-13 deposited with the CCDC.	2020-08-03 downloaded from the CCDC.
;

_audit_creation_method           SHELXL-2014/7
_shelx_SHELXL_version_number     2014/7
_chemical_name_systematic        ?
_chemical_name_common            ?
_chemical_melting_point          ?
_chemical_formula_moiety         ?
_chemical_formula_sum            'C72 H66 B3 Fe3 P3'
_chemical_formula_weight         1224.13

loop_
_atom_type_symbol
_atom_type_description
_atom_type_scat_dispersion_real
_atom_type_scat_dispersion_imag
_atom_type_scat_source
C C 0.0033 0.0016 'International Tables Vol C Tables 4.2.6.8 and 6.1.1.4'
H H 0.0000 0.0000 'International Tables Vol C Tables 4.2.6.8 and 6.1.1.4'
B B 0.0013 0.0007 'International Tables Vol C Tables 4.2.6.8 and 6.1.1.4'
P P 0.1023 0.0942 'International Tables Vol C Tables 4.2.6.8 and 6.1.1.4'
Fe Fe 0.3463 0.8444 'International Tables Vol C Tables 4.2.6.8 and 6.1.1.4'

_space_group_crystal_system      trigonal
_space_group_IT_number           161
_space_group_name_H-M_alt        'R 3 c :H'
_space_group_name_Hall           'R 3 -2"c'

_shelx_space_group_comment       
; 
The symmetry employed for this shelxl refinement is uniquely defined 
by the following loop, which should always be used as a source of 
symmetry information in preference to the above space-group names. 
They are only intended as comments. 
;

loop_
_space_group_symop_operation_xyz
'x, y, z'
'-y, x-y, z'
'-x+y, -x, z'
'-y, -x, z+1/2'
'-x+y, y, z+1/2'
'x, x-y, z+1/2'
'x+2/3, y+1/3, z+1/3'
'-y+2/3, x-y+1/3, z+1/3'
'-x+y+2/3, -x+1/3, z+1/3'
'-y+2/3, -x+1/3, z+5/6'
'-x+y+2/3, y+1/3, z+5/6'
'x+2/3, x-y+1/3, z+5/6'
'x+1/3, y+2/3, z+2/3'
'-y+1/3, x-y+2/3, z+2/3'
'-x+y+1/3, -x+2/3, z+2/3'
'-y+1/3, -x+2/3, z+7/6'
'-x+y+1/3, y+2/3, z+7/6'
'x+1/3, x-y+2/3, z+7/6'

_cell_length_a                   17.2440(3)
_cell_length_b                   17.2440(3)
_cell_length_c                   33.5908(10)
_cell_angle_alpha                90
_cell_angle_beta                 90
_cell_angle_gamma                120
_cell_volume                     8650.2(4)
_cell_formula_units_Z            6
_cell_measurement_temperature    130
_cell_measurement_reflns_used    5381
_cell_measurement_theta_min      2.9820
_cell_measurement_theta_max      23.9360

_exptl_crystal_description       pyramide
_exptl_crystal_colour            orange
_exptl_crystal_density_meas      ?
_exptl_crystal_density_method    ?
_exptl_crystal_density_diffrn    1.410
_exptl_crystal_F_000             3816
_exptl_transmission_factor_min   ?
_exptl_transmission_factor_max   ?
_exptl_crystal_size_max          0.4
_exptl_crystal_size_mid          0.2
_exptl_crystal_size_min          0.12
_exptl_absorpt_coefficient_mu    0.873
_shelx_estimated_absorpt_T_min   ?
_shelx_estimated_absorpt_T_max   ?
_exptl_absorpt_correction_type   multi-scan
_exptl_absorpt_correction_T_min  0.95905
_exptl_absorpt_correction_T_max  1.00000
_exptl_absorpt_process_details   
; 
'CrysAlisPro 1.171.38.43 (Rigaku Oxford Diffraction, 2015) 
Empirical absorption correction using spherical harmonics, 
 implemented in SCALE3 ABSPACK scaling algorithm. 
;
_exptl_absorpt_special_details   ?
_diffrn_ambient_temperature      130
_diffrn_radiation_wavelength     0.71073
_diffrn_radiation_type           MoK\a
_diffrn_source                   'Enhance (Mo) X-ray Source'
_diffrn_measurement_device_type  'Xcalibur, Sapphire3, Gemini'
_diffrn_measurement_method       '\w scans'
_diffrn_detector_area_resol_mean 16.3560
_diffrn_reflns_number            24383
_diffrn_reflns_av_unetI/netI     0.0469
_diffrn_reflns_av_R_equivalents  0.0655
_diffrn_reflns_limit_h_min       -20
_diffrn_reflns_limit_h_max       21
_diffrn_reflns_limit_k_min       -21
_diffrn_reflns_limit_k_max       20
_diffrn_reflns_limit_l_min       -37
_diffrn_reflns_limit_l_max       41
_diffrn_reflns_theta_min         2.362
_diffrn_reflns_theta_max         26.368
_diffrn_reflns_theta_full        25.242
_diffrn_measured_fraction_theta_max 0.999
_diffrn_measured_fraction_theta_full 0.999
_diffrn_reflns_Laue_measured_fraction_max 0.999
_diffrn_reflns_Laue_measured_fraction_full 0.999
_diffrn_reflns_point_group_measured_fraction_max 0.925
_diffrn_reflns_point_group_measured_fraction_full 0.933
_reflns_number_total             3638
_reflns_number_gt                3238
_reflns_threshold_expression     'I > 2\s(I)'
_reflns_Friedel_coverage         0.846
_reflns_Friedel_fraction_max     0.850
_reflns_Friedel_fraction_full    0.866

_reflns_special_details          
; 
 Reflections were merged by SHELXL according to the crystal 
 class for the calculation of statistics and refinement. 
  
 _reflns_Friedel_fraction is defined as the number of unique 
 Friedel pairs measured divided by the number that would be 
 possible theoretically, ignoring centric projections and 
 systematic absences. 
;

_computing_data_collection       'CrysAlisPro 1.171.38.43 (Rigaku OD, 2015)'
_computing_cell_refinement       'CrysAlisPro 1.171.38.43 (Rigaku OD, 2015)'
_computing_data_reduction        'CrysAlisPro 1.171.38.43 (Rigaku OD, 2015)'
_computing_structure_solution    'SHELXS-2014/7 (Sheldrick, 2014)'
_computing_structure_refinement  'SHELXL-2014/7 (Sheldrick, 2014)'
_computing_molecular_graphics    ?
_computing_publication_material  ?
_refine_special_details          ?
_refine_ls_structure_factor_coef Fsqd
_refine_ls_matrix_type           full
_refine_ls_weighting_scheme      calc
_refine_ls_weighting_details     
'w=1/[\s^2^(Fo^2^)+(0.0439P)^2^+10.1169P] where P=(Fo^2^+2Fc^2^)/3'
_atom_sites_solution_primary     ?
_atom_sites_solution_secondary   ?
_atom_sites_solution_hydrogens   mixed
_refine_ls_hydrogen_treatment    mixed
_refine_ls_extinction_method     none
_refine_ls_extinction_coef       .
_refine_ls_abs_structure_details 
; 
 Flack x determined using 1174 quotients [(I+)-(I-)]/[(I+)+(I-)] 
 (Parsons, Flack and Wagner, Acta Cryst. B69 (2013) 249-259). 
;
_refine_ls_abs_structure_Flack   -0.026(9)
_chemical_absolute_configuration ?
_refine_ls_number_reflns         3638
_refine_ls_number_parameters     256
_refine_ls_number_restraints     1
_refine_ls_R_factor_all          0.0518
_refine_ls_R_factor_gt           0.0432
_refine_ls_wR_factor_ref         0.0931
_refine_ls_wR_factor_gt          0.0890
_refine_ls_goodness_of_fit_ref   1.050
_refine_ls_restrained_S_all      1.050
_refine_ls_shift/su_max          0.001
_refine_ls_shift/su_mean         0.000

loop_
_atom_site_label
_atom_site_type_symbol
_atom_site_fract_x
_atom_site_fract_y
_atom_site_fract_z
_atom_site_U_iso_or_equiv
_atom_site_adp_type
_atom_site_occupancy
_atom_site_site_symmetry_order
_atom_site_calc_flag
_atom_site_refinement_flags_posn
_atom_site_refinement_flags_adp
_atom_site_refinement_flags_occupancy
_atom_site_disorder_assembly
_atom_site_disorder_group
C1 C 0.0243(3) 0.9333(3) -0.02675(15) 0.0265(11) Uani 1 1 d . . . . .
B1 B -0.2016(4) 0.6965(5) 0.0438(2) 0.0332(14) Uani 1 1 d . . . . .
P1 P -0.13026(9) 0.64629(9) 0.06206(4) 0.0271(3) Uani 1 1 d . . . . .
C2 C 0.0895(3) 1.0237(3) -0.02684(15) 0.0285(12) Uani 1 1 d . . . . .
H2 H 0.1496 1.0398 -0.0270 0.034 Uiso 1 1 calc R U . . .
C3 C 0.0503(4) 0.8639(3) -0.02978(15) 0.0276(12) Uani 1 1 d . . . . .
C4 C -0.0092(4) 0.7696(4) -0.03573(16) 0.0310(12) Uani 1 1 d . . . . .
H4 H -0.0747 0.7393 -0.0369 0.037 Uiso 1 1 calc R U . . .
C5 C 0.0441(4) 0.7281(4) -0.03970(15) 0.0354(14) Uani 1 1 d . . . . .
H5 H 0.0213 0.6642 -0.0442 0.042 Uiso 1 1 calc R U . . .
C10 C 0.1396(4) 0.7795(4) 0.06003(16) 0.0345(14) Uani 1 1 d . . . . .
H10 H 0.1984 0.7840 0.0575 0.041 Uiso 1 1 calc R U . . .
C6 C 0.1336(4) 0.7934(4) -0.03584(17) 0.0356(14) Uani 1 1 d . . . . .
H6 H 0.1846 0.7832 -0.0373 0.043 Uiso 1 1 calc R U . . .
C17 C -0.1157(4) 0.5913(4) 0.17973(18) 0.0432(15) Uani 1 1 d . . . . .
H17 H -0.0721 0.6103 0.1995 0.052 Uiso 1 1 calc R U . . .
C8 C -0.0126(3) 0.7226(3) 0.06178(16) 0.0272(11) Uani 1 1 d . . . . .
C12 C 0.0304(4) 0.8171(4) 0.06706(16) 0.0336(13) Uani 1 1 d . . . . .
H12 H 0.0003 0.8520 0.0710 0.040 Uiso 1 1 calc R U . . .
C9 C 0.0566(4) 0.7003(4) 0.05749(15) 0.0312(12) Uani 1 1 d . . . . .
H9 H 0.0475 0.6401 0.0529 0.037 Uiso 1 1 calc R U . . .
C7 C 0.1390(4) 0.8769(4) -0.02961(16) 0.0314(12) Uani 1 1 d . . . . .
H7 H 0.1942 0.9343 -0.0258 0.038 Uiso 1 1 calc R U . . .
C11 C 0.1245(4) 0.8518(4) 0.06608(15) 0.0347(13) Uani 1 1 d . . . . .
H11 H 0.1706 0.9149 0.0690 0.042 Uiso 1 1 calc R U . . .
C13 C -0.1560(4) 0.6024(4) 0.11245(16) 0.0300(12) Uani 1 1 d . . . . .
C18 C -0.0933(4) 0.6285(4) 0.14229(17) 0.0371(14) Uani 1 1 d . . . . .
H18 H -0.0344 0.6723 0.1371 0.044 Uiso 1 1 calc R U . . .
C15 C -0.2661(4) 0.4984(4) 0.15845(19) 0.0471(15) Uani 1 1 d . . . . .
H15 H -0.3247 0.4542 0.1637 0.057 Uiso 1 1 calc R U . . .
C16 C -0.2022(4) 0.5261(4) 0.18812(17) 0.0419(15) Uani 1 1 d . . . . .
H16 H -0.2174 0.5011 0.2134 0.050 Uiso 1 1 calc R U . . .
C23 C -0.1825(5) 0.4665(4) -0.0268(2) 0.0480(16) Uani 1 1 d . . . . .
H23 H -0.2000 0.4595 -0.0533 0.058 Uiso 1 1 calc R U . . .
C21 C -0.1381(5) 0.4175(5) 0.02834(19) 0.059(2) Uani 1 1 d . . . . .
H21 H -0.1249 0.3761 0.0396 0.071 Uiso 1 1 calc R U . . .
C20 C -0.1276(5) 0.4881(4) 0.0502(2) 0.0530(18) Uani 1 1 d . . . . .
H20 H -0.1087 0.4941 0.0765 0.064 Uiso 1 1 calc R U . . .
C22 C -0.1677(5) 0.4064(5) -0.0099(2) 0.0558(17) Uani 1 1 d . . . . .
H22 H -0.1775 0.3560 -0.0241 0.067 Uiso 1 1 calc R U . . .
C14 C -0.2431(4) 0.5360(4) 0.12118(18) 0.0450(16) Uani 1 1 d . . . . .
H14 H -0.2867 0.5167 0.1014 0.054 Uiso 1 1 calc R U . . .
C24 C -0.1724(4) 0.5410(4) -0.00555(17) 0.0425(15) Uani 1 1 d . . . . .
H24 H -0.1841 0.5826 -0.0176 0.051 Uiso 1 1 calc R U . . .
H1B H -0.202(3) 0.696(3) 0.0108(17) 0.032(15) Uiso 1 1 d . . . . .
H1C H -0.266(4) 0.652(4) 0.0540(15) 0.036(15) Uiso 1 1 d . . . . .
H1A H -0.175(5) 0.767(5) 0.061(2) 0.07(2) Uiso 1 1 d . . . . .
C19 C -0.1449(3) 0.5514(4) 0.03354(16) 0.0316(12) Uani 1 1 d . . . . .
Fe1 Fe 0.06631(5) 0.78888(5) 0.01424(2) 0.02613(19) Uani 1 1 d . . . . .

loop_
_atom_site_aniso_label
_atom_site_aniso_U_11
_atom_site_aniso_U_22
_atom_site_aniso_U_33
_atom_site_aniso_U_23
_atom_site_aniso_U_13
_atom_site_aniso_U_12
C1 0.030(3) 0.030(3) 0.021(3) -0.001(2) 0.002(2) 0.016(2)
B1 0.029(3) 0.036(4) 0.040(4) 0.001(3) -0.004(3) 0.021(3)
P1 0.0261(7) 0.0297(7) 0.0257(7) 0.0013(6) 0.0003(6) 0.0141(6)
C2 0.029(3) 0.034(3) 0.025(3) -0.002(2) -0.004(2) 0.017(2)
C3 0.032(3) 0.029(3) 0.020(3) 0.003(2) 0.003(2) 0.014(2)
C4 0.038(3) 0.033(3) 0.021(3) -0.001(2) -0.005(2) 0.017(3)
C5 0.055(4) 0.040(3) 0.018(3) -0.003(2) 0.000(3) 0.029(3)
C10 0.030(3) 0.051(4) 0.024(3) 0.004(3) -0.006(2) 0.020(3)
C6 0.046(4) 0.045(4) 0.024(3) 0.005(3) 0.016(3) 0.029(3)
C17 0.048(4) 0.045(4) 0.029(3) 0.002(3) -0.008(3) 0.018(3)
C8 0.024(3) 0.031(3) 0.024(3) 0.001(2) 0.000(2) 0.012(2)
C12 0.038(3) 0.039(3) 0.022(3) -0.001(2) 0.006(2) 0.018(3)
C9 0.031(3) 0.036(3) 0.030(3) 0.008(2) 0.006(2) 0.020(3)
C7 0.031(3) 0.029(3) 0.034(3) 0.009(2) 0.013(2) 0.015(2)
C11 0.030(3) 0.036(3) 0.024(3) -0.004(2) -0.007(2) 0.006(3)
C13 0.031(3) 0.034(3) 0.028(3) 0.004(2) 0.003(2) 0.018(2)
C18 0.041(3) 0.032(3) 0.033(3) 0.004(2) -0.001(3) 0.015(3)
C15 0.033(3) 0.059(4) 0.048(4) 0.017(3) 0.010(3) 0.021(3)
C16 0.056(4) 0.059(4) 0.025(3) 0.004(3) 0.002(3) 0.040(3)
C23 0.069(4) 0.041(4) 0.033(4) -0.005(3) 0.000(3) 0.026(3)
C21 0.099(6) 0.054(4) 0.043(4) 0.002(3) 0.002(4) 0.052(4)
C20 0.084(5) 0.056(4) 0.037(4) -0.006(3) -0.012(3) 0.048(4)
C22 0.071(5) 0.050(4) 0.049(4) -0.008(3) 0.007(4) 0.032(4)
C14 0.029(3) 0.062(4) 0.042(4) 0.011(3) 0.001(3) 0.021(3)
C24 0.050(4) 0.039(3) 0.034(4) 0.002(3) 0.002(3) 0.019(3)
C19 0.029(3) 0.035(3) 0.031(3) -0.003(2) 0.000(2) 0.015(2)
Fe1 0.0261(4) 0.0277(4) 0.0235(4) -0.0002(3) 0.0012(3) 0.0127(3)

_geom_special_details            
; 
 All esds (except the esd in the dihedral angle between two l.s. planes) 
 are estimated using the full covariance matrix.  The cell esds are taken 
 into account individually in the estimation of esds in distances, angles 
 and torsion angles; correlations between esds in cell parameters are only 
 used when they are defined by crystal symmetry.  An approximate (isotropic) 
 treatment of cell esds is used for estimating esds involving l.s. planes. 
;

loop_
_geom_bond_atom_site_label_1
_geom_bond_atom_site_label_2
_geom_bond_distance
_geom_bond_site_symmetry_2
_geom_bond_publ_flag
C1 C2 1.394(7) . ?
C1 C2 1.398(7) 3_465 ?
C1 C3 1.477(7) . ?
B1 P1 1.924(6) . ?
P1 C8 1.782(5) . ?
P1 C19 1.802(5) . ?
P1 C13 1.816(6) . ?
C2 C1 1.398(7) 2_675 ?
C3 C7 1.430(7) . ?
C3 C4 1.438(7) . ?
C3 Fe1 2.072(5) . ?
C4 C5 1.425(8) . ?
C4 Fe1 2.047(5) . ?
C5 C6 1.389(9) . ?
C5 Fe1 2.031(5) . ?
C10 C9 1.403(8) . ?
C10 C11 1.411(8) . ?
C10 Fe1 2.048(5) . ?
C6 C7 1.413(7) . ?
C6 Fe1 2.023(5) . ?
C17 C16 1.375(8) . ?
C17 C18 1.377(8) . ?
C8 C12 1.423(7) . ?
C8 C9 1.433(7) . ?
C8 Fe1 2.038(5) . ?
C12 C11 1.421(8) . ?
C12 Fe1 2.017(5) . ?
C9 Fe1 2.054(5) . ?
C7 Fe1 2.035(5) . ?
C11 Fe1 2.032(5) . ?
C13 C18 1.375(8) . ?
C13 C14 1.391(8) . ?
C15 C14 1.374(8) . ?
C15 C16 1.382(8) . ?
C23 C22 1.314(9) . ?
C23 C24 1.401(8) . ?
C21 C20 1.355(8) . ?
C21 C22 1.360(9) . ?
C20 C19 1.384(8) . ?
C24 C19 1.377(7) . ?

loop_
_geom_angle_atom_site_label_1
_geom_angle_atom_site_label_2
_geom_angle_atom_site_label_3
_geom_angle
_geom_angle_site_symmetry_1
_geom_angle_site_symmetry_3
_geom_angle_publ_flag
C2 C1 C2 118.5(5) . 3_465 ?
C2 C1 C3 120.3(5) . . ?
C2 C1 C3 121.0(5) 3_465 . ?
C8 P1 C19 105.0(3) . . ?
C8 P1 C13 105.3(3) . . ?
C19 P1 C13 102.9(3) . . ?
C8 P1 B1 114.4(3) . . ?
C19 P1 B1 114.1(3) . . ?
C13 P1 B1 114.0(3) . . ?
C1 C2 C1 121.5(5) . 2_675 ?
C7 C3 C4 106.3(5) . . ?
C7 C3 C1 127.3(5) . . ?
C4 C3 C1 126.3(5) . . ?
C7 C3 Fe1 68.2(3) . . ?
C4 C3 Fe1 68.6(3) . . ?
C1 C3 Fe1 130.3(4) . . ?
C5 C4 C3 107.8(5) . . ?
C5 C4 Fe1 69.0(3) . . ?
C3 C4 Fe1 70.5(3) . . ?
C6 C5 C4 108.7(5) . . ?
C6 C5 Fe1 69.7(3) . . ?
C4 C5 Fe1 70.2(3) . . ?
C9 C10 C11 108.7(5) . . ?
C9 C10 Fe1 70.2(3) . . ?
C11 C10 Fe1 69.2(3) . . ?
C5 C6 C7 108.6(5) . . ?
C5 C6 Fe1 70.3(3) . . ?
C7 C6 Fe1 70.1(3) . . ?
C16 C17 C18 120.3(6) . . ?
C12 C8 C9 107.0(5) . . ?
C12 C8 P1 126.4(4) . . ?
C9 C8 P1 126.5(4) . . ?
C12 C8 Fe1 68.7(3) . . ?
C9 C8 Fe1 70.1(3) . . ?
P1 C8 Fe1 127.8(3) . . ?
C11 C12 C8 108.2(5) . . ?
C11 C12 Fe1 70.0(3) . . ?
C8 C12 Fe1 70.2(3) . . ?
C10 C9 C8 108.3(5) . . ?
C10 C9 Fe1 69.8(3) . . ?
C8 C9 Fe1 68.9(3) . . ?
C6 C7 C3 108.7(5) . . ?
C6 C7 Fe1 69.2(3) . . ?
C3 C7 Fe1 71.0(3) . . ?
C10 C11 C12 107.9(5) . . ?
C10 C11 Fe1 70.4(3) . . ?
C12 C11 Fe1 68.9(3) . . ?
C18 C13 C14 117.7(5) . . ?
C18 C13 P1 123.7(4) . . ?
C14 C13 P1 118.5(4) . . ?
C13 C18 C17 121.5(5) . . ?
C14 C15 C16 120.2(5) . . ?
C17 C16 C15 119.1(6) . . ?
C22 C23 C24 121.3(6) . . ?
C20 C21 C22 120.6(6) . . ?
C21 C20 C19 120.4(6) . . ?
C23 C22 C21 120.3(6) . . ?
C15 C14 C13 121.2(5) . . ?
C19 C24 C23 118.8(6) . . ?
C24 C19 C20 118.6(5) . . ?
C24 C19 P1 120.5(4) . . ?
C20 C19 P1 120.9(4) . . ?
C12 Fe1 C6 164.1(2) . . ?
C12 Fe1 C5 155.1(2) . . ?
C6 Fe1 C5 40.1(2) . . ?
C12 Fe1 C11 41.1(2) . . ?
C6 Fe1 C11 124.9(2) . . ?
C5 Fe1 C11 162.9(2) . . ?
C12 Fe1 C7 127.3(2) . . ?
C6 Fe1 C7 40.7(2) . . ?
C5 Fe1 C7 68.1(2) . . ?
C11 Fe1 C7 105.5(2) . . ?
C12 Fe1 C8 41.1(2) . . ?
C6 Fe1 C8 152.0(2) . . ?
C5 Fe1 C8 120.6(2) . . ?
C11 Fe1 C8 68.9(2) . . ?
C7 Fe1 C8 167.1(2) . . ?
C12 Fe1 C4 120.9(2) . . ?
C6 Fe1 C4 68.3(2) . . ?
C5 Fe1 C4 40.9(2) . . ?
C11 Fe1 C4 153.3(2) . . ?
C7 Fe1 C4 68.4(2) . . ?
C8 Fe1 C4 111.0(2) . . ?
C12 Fe1 C10 68.6(2) . . ?
C6 Fe1 C10 105.2(2) . . ?
C5 Fe1 C10 126.4(2) . . ?
C11 Fe1 C10 40.5(2) . . ?
C7 Fe1 C10 115.4(2) . . ?
C8 Fe1 C10 68.5(2) . . ?
C4 Fe1 C10 166.1(2) . . ?
C12 Fe1 C9 68.7(2) . . ?
C6 Fe1 C9 116.6(2) . . ?
C5 Fe1 C9 108.9(2) . . ?
C11 Fe1 C9 68.0(2) . . ?
C7 Fe1 C9 149.1(2) . . ?
C8 Fe1 C9 41.0(2) . . ?
C4 Fe1 C9 130.6(2) . . ?
C10 Fe1 C9 40.0(2) . . ?
C12 Fe1 C3 108.9(2) . . ?
C6 Fe1 C3 68.7(2) . . ?
C5 Fe1 C3 68.6(2) . . ?
C11 Fe1 C3 117.6(2) . . ?
C7 Fe1 C3 40.8(2) . . ?
C8 Fe1 C3 130.5(2) . . ?
C4 Fe1 C3 40.9(2) . . ?
C10 Fe1 C3 149.9(2) . . ?
C9 Fe1 C3 169.3(2) . . ?

_refine_diff_density_max         0.449
_refine_diff_density_min         -0.243
_refine_diff_density_rms         0.063

_shelx_res_file                  
; 
  
    try2.res created by SHELXL-2014/7 
  
  
TITL try2 in R3c 
CELL 0.71073  17.2440  17.2440  33.5908  90.000  90.000 120.000 
ZERR    6.00   0.0003   0.0003   0.0010   0.000   0.000   0.000 
LATT -3 
SYMM -Y, X-Y, Z 
SYMM -X+Y, -X, Z 
SYMM -Y, -X, 0.5+Z 
SYMM -X+Y, Y, 0.5+Z 
SYMM X, X-Y, 0.5+Z 
SFAC C H B P FE 
UNIT 432 396 18 18 18 
LIST 6 ! automatically inserted. Change 6 to 4 for CHECKCIF!! 
  
L.S. 4 
BOND 
FMAP 2 
PLAN 20 
ACTA 
WGHT    0.043900   10.116900 
FVAR       0.09346 
MOLE   1 
MOLE   2 
C1    1    0.024279    0.933334   -0.026753    11.00000    0.02985    0.03005 = 
         0.02070   -0.00127    0.00221    0.01571 
B1    3   -0.201587    0.696499    0.043811    11.00000    0.02941    0.03589 = 
         0.04023    0.00128   -0.00435    0.02068 
P1    4   -0.130257    0.646285    0.062057    11.00000    0.02613    0.02975 = 
         0.02572    0.00131    0.00025    0.01409 
C2    1    0.089515    1.023748   -0.026844    11.00000    0.02859    0.03397 = 
         0.02492   -0.00168   -0.00354    0.01706 
AFIX  43 
H2    2    0.149637    1.039750   -0.026966    11.00000   -1.20000 
AFIX   0 
C3    1    0.050268    0.863878   -0.029776    11.00000    0.03228    0.02875 = 
         0.02049    0.00309    0.00330    0.01427 
C4    1   -0.009213    0.769585   -0.035725    11.00000    0.03756    0.03303 = 
         0.02102   -0.00113   -0.00547    0.01669 
AFIX  13 
H4    2   -0.074725    0.739256   -0.036878    11.00000   -1.20000 
AFIX   0 
C5    1    0.044068    0.728135   -0.039698    11.00000    0.05495    0.03994 = 
         0.01822   -0.00293   -0.00014    0.02896 
AFIX  13 
H5    2    0.021298    0.664164   -0.044164    11.00000   -1.20000 
AFIX   0 
C10   1    0.139615    0.779516    0.060030    11.00000    0.02963    0.05063 = 
         0.02354    0.00433   -0.00596    0.02032 
AFIX  13 
H10   2    0.198360    0.784039    0.057510    11.00000   -1.20000 
AFIX   0 
C6    1    0.133645    0.793371   -0.035838    11.00000    0.04567    0.04486 = 
         0.02431    0.00523    0.01641    0.02870 
AFIX  13 
H6    2    0.184610    0.783165   -0.037295    11.00000   -1.20000 
AFIX   0 
C17   1   -0.115674    0.591275    0.179730    11.00000    0.04816    0.04525 = 
         0.02948    0.00196   -0.00797    0.01843 
AFIX  43 
H17   2   -0.072086    0.610287    0.199452    11.00000   -1.20000 
AFIX   0 
C8    1   -0.012642    0.722617    0.061783    11.00000    0.02443    0.03087 = 
         0.02409    0.00117    0.00032    0.01220 
C12   1    0.030380    0.817063    0.067059    11.00000    0.03848    0.03866 = 
         0.02198   -0.00138    0.00571    0.01800 
AFIX  13 
H12   2    0.000339    0.851988    0.070981    11.00000   -1.20000
[truncated: 2,809,832 more chars]
